# Supplementary material for: Exploring access to genomic risk information and the contours of the HIPAA public health exception
Source: J Law Biosci. 2022 Dec 10;9(2):lsac034. doi: 10.1093/jlb/lsac034 (PMC9740515; doi:10.1093/jlb/lsac034)
Supplement: SupplementalData_lsac034 [file supplementaldata_lsac034.xlsx]

## Sheet: Genetic Conditions 2020.06.08
List of Genetic Disorders on NHGRI, N=50	GHR Conditions with Genetic Basis, N=7538 (includes duplicates)
Achondroplasia	A-alphalipoprotein Neuropathy, see Tangier disease
Alpha-1 Antitrypsin Deficiency	A-T, see Ataxia-telangiectasia
Antiphospholipid Syndrome	AA, see Alopecia areata
Attention Deficit Hyperactivity Disorder	AAA, see Triple A syndrome
Autism	AAA syndrome, see Triple A syndrome
Autosomal Dominant Polycystic Kidney Disease	AADC deficiency, see Aromatic l-amino acid decarboxylase deficiency
Breast Cancer	Aarskog syndrome, see Aarskog-Scott syndrome
Charcot-Marie-Tooth Disease	Aarskog-Scott syndrome
Colon Cancer	AAS, see Aarskog-Scott syndrome
Cri du Chat Syndrome	AASA dehydrogenase deficiency, see Pyridoxine-dependent epilepsy
Crohn's Disease	Aase syndrome, see Diamond-Blackfan anemia
Cystic Fibrosis	Aase-Smith syndrome II, see Diamond-Blackfan anemia
Dercum Disease	AAT, see Alpha-1 antitrypsin deficiency
Down Syndrome	AATD, see Alpha-1 antitrypsin deficiency
Duane Syndrome	AB variant, see GM2-gangliosidosis, AB variant
Duchenne Muscular Dystrophy	ABAT deficiency, see GABA-transaminase deficiency
Factor V Leiden Thrombophilia	ABCB11-related intrahepatic cholestasis, see Benign recurrent intrahepatic cholestasis
Familial Hypercholesterolemia	ABCB11-related intrahepatic cholestasis, see Progressive familial intrahepatic cholestasis
Familial Mediterranean Fever	ABCB4-related intrahepatic cholestasis, see Progressive familial intrahepatic cholestasis
Fragile X Syndrome	abdominal hernia, see Abdominal wall defect
Gaucher Disease	abdominal migraine, see Cyclic vomiting syndrome
Hemochromatosis	Abdominal wall defect
Hemophilia	abetalipoproteinaemia, see Abetalipoproteinemia
Holoprosencephaly	Abetalipoproteinemia
Huntington's Disease	abetalipoproteinemia neuropathy, see Abetalipoproteinemia
Inborn Errors of Metabolism	ABL, see Abetalipoproteinemia
Klinefelter Syndrome	absence defect of limbs, scalp, and skull, see Adams-Oliver syndrome
Marfan Syndrome	absence epilepsy, childhood, see Childhood absence epilepsy
Methylmalonic Acidemia	absence of fingerprints, see Adermatoglyphia
Myotonic Dystrophy	absence of vas deferens, see Congenital bilateral absence of the vas deferens
Neurofibromatosis	absent corpus callosum cataract immunodeficiency, see Vici syndrome
Noonan Syndrome	absent iris, see Aniridia
Osteogenesis Imperfecta	absent nails, see Anonychia congenita
Parkinson's Disease	absent patellae, scrotal hypoplasia, renal anomalies, facial dysmorphism, and mental retardation, see Genitopatellar syndrome
Phenylketonuria	absent thumbs, dislocated joints, long face with narrow palpebral fissures, long slender nose, arched palate, see RAPADILINO syndrome
Poland Anomaly	absent vasa, see Congenital bilateral absence of the vas deferens
Prophyria	AC deficiency, see Farber lipogranulomatosis
Progeria	ACAD9 deficiency
Prostate Cancer	ACADM deficiency, see Medium-chain acyl-CoA dehydrogenase deficiency
Retinitis Pigmentosa	ACADS deficiency, see Short-chain acyl-CoA dehydrogenase deficiency
Severe Combined Immunodeficiency	ACADVL, see Very long-chain acyl-CoA dehydrogenase deficiency
Sickle Cell Disease	acanthocytosis, see Abetalipoproteinemia
Skin Cancer	Acatalasemia
Spinal Muscular Atrophy	acatalasia, see Acatalasemia
Tay-Sachs Disease	ACC, see Nonsyndromic aplasia cutis congenita
Thalassemia	ACCPN, see Andermann syndrome
Trimethylaminuria	ACD, see Alveolar capillary dysplasia with misalignment of pulmonary veins
Turner Syndrome	ACD/MPV, see Alveolar capillary dysplasia with misalignment of pulmonary veins
Velocardiofacial Syndrome	ACDMPV, see Alveolar capillary dysplasia with misalignment of pulmonary veins
Wilson Disease	Aceruloplasminemia
	ACH, see Achondroplasia
	Achalasia-addisonian syndrome, see Triple A syndrome
	Achalasia-Addisonianism-Alacrima syndrome, see Triple A syndrome
	Achalasia-alacrima syndrome, see Triple A syndrome
	Achondrogenesis
	achondrogenesis syndrome, see Achondrogenesis
	achondrogenesis type II/hypochondrogenesis, see Hypochondrogenesis
	Achondroplasia
	achondroplasia, severe, with developmental delay and acanthosis nigricans, see SADDAN
	achondroplastic dwarfism, see Achondroplasia
	achromatism, see Achromatopsia
	Achromatopsia
	acid ceramidase deficiency, see Farber lipogranulomatosis
	acid esterase deficiency, see Lysosomal acid lipase deficiency
	acid lipase deficiency, see Lysosomal acid lipase deficiency
	acid maltase deficiency, see Pompe disease
	acid maltase deficiency disease, see Pompe disease
	ACLS, see Acrocallosal syndrome
	ACMICD, see Acromicric dysplasia
	acne inversa, see Hidradenitis suppurativa
	ACPS II, see Carpenter syndrome
	acquired aphasia with epilepsy, see Epilepsy-aphasia spectrum
	acral dysostosis with facial and genital abnormalities, see Robinow syndrome
	Acral peeling skin syndrome
	Acrocallosal syndrome
	acrocephalopolysyndactyly 2, see Carpenter syndrome
	acrocephalopolysyndactyly type II, see Carpenter syndrome
	acrocephalosyndactyly, see Apert syndrome
	acrocephalosyndactyly III, see Saethre-Chotzen syndrome
	acrocephalosyndactyly type I, see Apert syndrome
	acrocephalosyndactyly, type II, see Carpenter syndrome
	acrocephalosyndactyly, type III, see Saethre-Chotzen syndrome
	acrocephalosyndactyly, type V, see Pfeiffer syndrome
	acrocephaly, skull asymmetry, and mild syndactyly, see Saethre-Chotzen syndrome
	acrodental dysostosis of Weyers, see Weyers acrofacial dysostosis
	acroerythrokeratoderma, see Mal de Meleda
	acrofacial dysostosis 1, Nager type, see Nager syndrome
	Acromicric dysplasia
	acroosteolysis dominant type, see Hajdu-Cheney syndrome
	acroosteolysis with osteoporosis and changes in skull and mandible, see Hajdu-Cheney syndrome
	acrosome malformation of spermatozoa, see Globozoospermia
	ACS III, see Saethre-Chotzen syndrome
	ACS V, see Pfeiffer syndrome
	ACS3, see Saethre-Chotzen syndrome
	ACS5, see Pfeiffer syndrome
	ACTH resistance, see Familial glucocorticoid deficiency
	ACTH-independent macronodular adrenal hyperplasia, see Primary macronodular adrenal hyperplasia
	ACTH-independent macronodular adrenocortical hyperplasia, see Primary macronodular adrenal hyperplasia
	actin filament aggregate myopathy, see Actin-accumulation myopathy
	actin myopathy, see Actin-accumulation myopathy
	Actin-accumulation myopathy
	action myoclonus-renal failure syndrome, see Action myoclonus–renal failure syndrome
	Action myoclonus–renal failure syndrome
	action myoclonus–renal failure syndrome, see Action myoclonus–renal failure syndrome
	Activated PI3K-delta syndrome
	Activator Deficiency/GM2 Gangliosidosis, see GM2-gangliosidosis, AB variant
	Activator-deficient Tay-Sachs disease, see GM2-gangliosidosis, AB variant
	acute febrile mucocutaneous lymph node syndrome, see Kawasaki disease
	acute generalised pustular psoriasis, see Generalized pustular psoriasis
	acute infectious polyneuritis, see Guillain-Barré syndrome
	acute inflammatory polyneuropathy, see Guillain-Barré syndrome
	acute myelogenous leukemia with normal karyotype, see Cytogenetically normal acute myeloid leukemia
	acute necrotizing encephalitis, see Acute necrotizing encephalopathy type 1
	Acute necrotizing encephalopathy type 1
	Acute promyelocytic leukemia
	ACY1D, see Aminoacylase 1 deficiency
	ACY2 deficiency, see Canavan disease
	acyl-CoA dehydrogenase 9 deficiency, see ACAD9 deficiency
	acyl-CoA dehydrogenase very long chain deficiency, see Very long-chain acyl-CoA dehydrogenase deficiency
	acyl-coenzyme A oxidase deficiency, see Peroxisomal acyl-CoA oxidase deficiency
	acylsphingosine deacylase deficiency, see Farber lipogranulomatosis
	AD, see Anauxetic dysplasia
	AD, see Alzheimer disease
	AD-HIES, see Autosomal dominant hyper-IgE syndrome
	ADA deficiency, see Adenosine deaminase deficiency
	ADA-SCID, see Adenosine deaminase deficiency
	ADA2 deficiency, see Adenosine deaminase 2 deficiency
	Adamantiades-Behcet disease, see Behçet disease
	Adams-Oliver syndrome
	ADANE, see Acute necrotizing encephalopathy type 1
	ADCA-DN syndrome, see Autosomal dominant cerebellar ataxia, deafness, and narcolepsy
	ADCADN, see Autosomal dominant cerebellar ataxia, deafness, and narcolepsy
	adCSNB, see Autosomal dominant congenital stationary night blindness
	ADCY5-related dyskinesia
	ADD, see Attention-deficit/hyperactivity disorder
	ADDH, see Attention-deficit/hyperactivity disorder
	ADDH, see Pol III-related leukodystrophy
	Addison disease and cerebral sclerosis, see X-linked adrenoleukodystrophy
	adducted thumbs-mental retardation syndrome, see L1 syndrome
	Adenine phosphoribosyltransferase deficiency
	adenomatosis, familial endocrine, see Multiple endocrine neoplasia
	adenomatous familial polyposis, see Familial adenomatous polyposis
	adenomatous familial polyposis syndrome, see Familial adenomatous polyposis
	adenomatous polyposis coli, see Familial adenomatous polyposis
	Adenosine deaminase 2 deficiency
	Adenosine deaminase deficiency
	adenosine deaminase deficient severe combined immunodeficiency, see Adenosine deaminase deficiency
	Adenosine monophosphate deaminase deficiency
	adenylosuccinase deficiency, see Adenylosuccinate lyase deficiency
	Adenylosuccinate lyase deficiency
	ADERM, see Adermatoglyphia
	Adermatoglyphia
	ADG, see Adermatoglyphia
	ADH, see Autosomal dominant hypocalcemia
	ADH-resistant diabetes insipidus, see Nephrogenic diabetes insipidus
	ADHD, see Attention-deficit/hyperactivity disorder
	adiposalgia, see Adiposis dolorosa
	adipose tissue rheumatism, see Adiposis dolorosa
	Adiposis dolorosa
	ADLD, see Autosomal dominant leukodystrophy with autonomic disease
	ADLTE, see Autosomal dominant partial epilepsy with auditory features
	ADNFLE, see Autosomal dominant nocturnal frontal lobe epilepsy
	ADNP syndrome
	ADNP-related intellectual disability and autism spectrum disorder, see ADNP syndrome
	ADNP-related multiple congenital anomalies-intellectual disability-autism spectrum disorder, see ADNP syndrome
	ADOA, see Optic atrophy type 1
	Adolescent idiopathic scoliosis
	adolescent myoclonic epilepsy, see Juvenile myoclonic epilepsy
	ADPEAF, see Autosomal dominant partial epilepsy with auditory features
	adrenal Cushing syndrome due to AIMAH, see Primary macronodular adrenal hyperplasia
	adrenal hyperplasia V, see 17 alpha-hydroxylase/17,20-lyase deficiency
	adrenal hyperplasia, hypertensive form, see Congenital adrenal hyperplasia due to 11-beta-hydroxylase deficiency
	Adrenal hypoplasia congenita, see X-linked adrenal hypoplasia congenita
	adrenal unresponsiveness to ACTH, see Familial glucocorticoid deficiency
	adrenocorticotropic hormone-independent macronodular adrenal hyperplasia, see Primary macronodular adrenal hyperplasia
	ADSL deficiency, see Adenylosuccinate lyase deficiency
	adult neuronal ceroid lipofuscinosis, see CLN4 disease
	adult onset ataxia with oculomotor apraxia, see Ataxia with oculomotor apraxia
	Adult polyglucosan body disease
	Adult premature aging syndrome, see Werner syndrome
	Adult Progeria, see Werner syndrome
	adult Refsum disease, see Refsum disease
	adult-onset autosomal dominant leukodystrophy with autonomic symptoms, see Autosomal dominant leukodystrophy with autonomic disease
	adult-onset diabetes, see Type 2 diabetes
	adult-onset diabetes mellitus, see Type 2 diabetes
	Adult-onset leukoencephalopathy with axonal spheroids and pigmented glia
	ADVIRC, see Autosomal dominant vitreoretinochoroidopathy
	adynamia episodica hereditaria, see Hyperkalemic periodic paralysis
	AEC syndrome, see Ankyloblepharon-ectodermal defects-cleft lip/palate syndrome
	AEG syndrome, see SOX2 anophthalmia syndrome
	AEXS, see Aromatase excess syndrome
	AFD1, see Nager syndrome
	affective disorder, seasonal, see Seasonal affective disorder
	afibrinogenemia, see Congenital afibrinogenemia
	African hemochromatosis, see African iron overload
	African iron overload
	African nutritional hemochromatosis, see African iron overload
	African siderosis, see African iron overload
	AGA deficiency, see Aspartylglucosaminuria
	agammaglobulinemia, see X-linked agammaglobulinemia
	aganglionic megacolon, see Hirschsprung disease
	AGAT deficiency, see Arginine:glycine amidinotransferase deficiency
	age-related hearing impairment, see Age-related hearing loss
	Age-related hearing loss
	Age-related macular degeneration
	age-related maculopathy, see Age-related macular degeneration
	agenesis of cerebellar vermis, see Joubert syndrome
	agenesis of corpus callosum with chorioretinal abnormality, see Aicardi syndrome
	agenesis of corpus callosum with infantile spasms and ocular abnormalities, see Aicardi syndrome
	agenesis of corpus callosum with neuronopathy, see Andermann syndrome
	agenesis of corpus callosum with peripheral neuropathy, see Andermann syndrome
	agenesis of corpus callosum with polyneuropathy, see Andermann syndrome
	aggressive fibromatosis, see Desmoid tumor
	AGL deficiency, see Glycogen storage disease type III
	AGM1 deficiency, see PGM3-congenital disorder of glycosylation
	agnogenic myeloid metaplasia, see Primary myelofibrosis
	AGS, see Aicardi-Goutières syndrome
	AH, see Autosomal recessive hypotrichosis
	AHDC1-related intellectual disability-obstructive sleep apnea-mild dysmorphism syndrome, see Xia-Gibbs syndrome
	aHUS, see Atypical hemolytic-uremic syndrome
	AI, see Amelogenesis imperfecta
	Aicardi Goutieres syndrome, see Aicardi-Goutières syndrome
	Aicardi syndrome
	Aicardi's syndrome, see Aicardi syndrome
	Aicardi-Goutieres syndrome, see Aicardi-Goutières syndrome
	Aicardi-Goutières syndrome
	AIMAH, see Primary macronodular adrenal hyperplasia
	AIPDS, see Otulipenia
	AIRE deficiency, see Autoimmune polyendocrinopathy-candidiasis-ectodermal dystrophy
	airsickness, see Motion sickness
	AIS, see Androgen insensitivity syndrome
	AIS, see Adolescent idiopathic scoliosis
	AKU, see Alkaptonuria
	Al-Aqeel Sewairi syndrome, see Multicentric osteolysis, nodulosis, and arthropathy
	Alacrima-achalasia-adrenal insufficiency neurologic disorder, see Triple A syndrome
	alactasia, see Lactose intolerance
	Alagille syndrome
	Alagille's syndrome, see Alagille syndrome
	Alagille-Watson Syndrome, see Alagille syndrome
	albinism and complete nerve deafness, see Tietz syndrome
	albinism, ocular, see Ocular albinism
	albinism, oculocutaneous, see Oculocutaneous albinism
	albinism-deafness of Tietz, see Tietz syndrome
	albipunctate retinal dystrophy, see Fundus albipunctatus
	Albright hereditary osteodystrophy-like syndrome, see 2q37 deletion syndrome
	Albright syndrome, see McCune-Albright syndrome
	Albright's disease, see McCune-Albright syndrome
	Albright's disease of bone, see McCune-Albright syndrome
	Albright's syndrome, see McCune-Albright syndrome
	Albright's syndrome with precocious puberty, see McCune-Albright syndrome
	Albright-McCune-Sternberg syndrome, see McCune-Albright syndrome
	Albright-Sternberg syndrome, see McCune-Albright syndrome
	alcaptonuria, see Alkaptonuria
	alcohol addiction, see Alcohol use disorder
	alcohol dependence, see Alcohol use disorder
	Alcohol use disorder
	alcoholism, see Alcohol use disorder
	ALDD, see Nakajo-Nishimura syndrome
	ALDOB deficiency, see Hereditary fructose intolerance
	aldolase B deficiency, see Hereditary fructose intolerance
	aldosterone deficiency, see Corticosterone methyloxidase deficiency
	aldosterone deficiency due to deficiency of steroid 18-hydroxylase, see Corticosterone methyloxidase deficiency
	aldosterone deficiency due to deficiency of steroid 18-oxidase, see Corticosterone methyloxidase deficiency
	aldosterone synthase deficiency, see Corticosterone methyloxidase deficiency
	Aldosterone-producing adenoma
	aldosterone-secreting adenoma, see Aldosterone-producing adenoma
	aldosteronism with hyperplasia of the adrenal cortex, see Bartter syndrome
	aldosteronoma, see Aldosterone-producing adenoma
	Alexander disease
	Alexander's disease, see Alexander disease
	ALG1-CDG, see ALG1-congenital disorder of glycosylation
	ALG1-congenital disorder of glycosylation
	ALG12-CDG, see ALG12-congenital disorder of glycosylation
	ALG12-congenital disorder of glycosylation
	ALG6-CDG, see ALG6-congenital disorder of glycosylation
	ALG6-congenital disorder of glycosylation
	Alibert-Bazin syndrome, see Mycosis fungoides
	Alkaptonuria
	Allan-Herndon syndrome, see Allan-Herndon-Dudley syndrome
	Allan-Herndon-Dudley syndrome
	Allanson Pantzar McLeod syndrome, see Renal tubular dysgenesis
	Allergic asthma
	Allgrove syndrome, see Triple A syndrome
	ALMS, see Alström syndrome
	Alopecia areata
	alopecia circumscripta, see Alopecia areata
	Alpers diffuse degeneration of cerebral gray matter with hepatic cirrhosis, see Alpers-Huttenlocher syndrome
	Alpers disease, see Alpers-Huttenlocher syndrome
	Alpers progressive infantile poliodystrophy, see Alpers-Huttenlocher syndrome
	Alpers syndrome, see Alpers-Huttenlocher syndrome
	Alpers-Huttenlocher syndrome
	alpha High Density Lipoprotein Deficiency Disease, see Tangier disease
	Alpha thalassemia
	Alpha thalassemia X-linked intellectual disability syndrome
	alpha thalassemia X-linked mental retardation syndrome, see Alpha thalassemia X-linked intellectual disability syndrome
	alpha thalassemia/mental retardation, X-linked, see Alpha thalassemia X-linked intellectual disability syndrome
	Alpha-1 antitrypsin deficiency
	alpha-1 protease inhibitor deficiency, see Alpha-1 antitrypsin deficiency
	alpha-1 related emphysema, see Alpha-1 antitrypsin deficiency
	alpha-1,4-glucosidase deficiency, see Pompe disease
	alpha-aminoadipic semialdehyde deficiency disease, see Hyperlysinemia
	alpha-D-mannosidosis, see Alpha-mannosidosis
	Alpha-fucosidase deficiency, see Fucosidosis
	alpha-galactosidase A deficiency, see Fabry disease
	alpha-galactosidase B deficiency, see Schindler disease
	alpha-galNAc deficiency, Schindler type, see Schindler disease
	alpha-LCAT deficiency, see Fish-eye disease
	alpha-lecithin:cholesterol acyltransferase deficiency, see Fish-eye disease
	alpha-mannosidase B deficiency, see Alpha-mannosidosis
	alpha-mannosidase deficiency, see Alpha-mannosidosis
	Alpha-mannosidosis
	alpha-Methylacetoacetic aciduria, see Beta-ketothiolase deficiency
	Alpha-methylacyl-CoA racemase deficiency
	alpha-N-acetylgalactosaminidase deficiency, see Schindler disease
	alpha-NAGA deficiency, see Schindler disease
	alpha-thalassemia, see Alpha thalassemia
	alpha-thalassemia X-linked mental retardation syndrome, see Alpha thalassemia X-linked intellectual disability syndrome
	alpha-thalassemia/mental retardation syndrome, nondeletion type, see Alpha thalassemia X-linked intellectual disability syndrome
	Alport syndrome
	ALPS, see Autoimmune lymphoproliferative syndrome
	ALS, see Amyotrophic lateral sclerosis
	ALSP, see Adult-onset leukoencephalopathy with axonal spheroids and pigmented glia
	Alstrom syndrome, see Alström syndrome
	Alstrom-Hallgren syndrome, see Alström syndrome
	Alström syndrome
	Alternating hemiplegia of childhood
	alternating hemiplegia syndrome, see Alternating hemiplegia of childhood
	alveolar capillary dysplasia, see Alveolar capillary dysplasia with misalignment of pulmonary veins
	Alveolar capillary dysplasia with misalignment of pulmonary veins
	ALX, see Alexander disease
	alymphoid cystic thymic dysgenesis, see T-cell immunodeficiency, congenital alopecia, and nail dystrophy
	Alzheimer dementia (AD), see Alzheimer disease
	Alzheimer disease
	Alzheimer sclerosis, see Alzheimer disease
	Alzheimer syndrome, see Alzheimer disease
	Alzheimer's Disease, see Alzheimer disease
	Alzheimer-type dementia (ATD), see Alzheimer disease
	AMACR deficiency, see Alpha-methylacyl-CoA racemase deficiency
	amaurosis, Leber congenital, see Leber congenital amaurosis
	AMCD1, see Distal arthrogryposis type 1
	AMCX1, see X-linked infantile spinal muscular atrophy
	AMD, see Age-related macular degeneration
	AMD, see Pompe disease
	Amelogenesis imperfecta
	Aminoacylase 1 deficiency
	aminoacylase 2 deficiency, see Canavan disease
	Amish brittle hair syndrome, see Trichothiodystrophy
	Amish infantile epilepsy syndrome, see GM3 synthase deficiency
	Amish lethal microcephaly
	Amish microcephaly, see Amish lethal microcephaly
	AML M3, see Acute promyelocytic leukemia
	AMP deaminase deficiency, see Adenosine monophosphate deaminase deficiency
	AMRF, see Action myoclonus–renal failure syndrome
	amyloid cranial neuropathy with lattice corneal dystrophy, see Lattice corneal dystrophy type II
	amyloidosis due to mutant gelsolin, see Lattice corneal dystrophy type II
	amyloidosis IX, see Primary localized cutaneous amyloidosis
	amyloidosis V, see Lattice corneal dystrophy type II
	amyloidosis, Finnish type, see Lattice corneal dystrophy type II
	amyloidosis, Meretoja type, see Lattice corneal dystrophy type II
	amylopectinosis, see Glycogen storage disease type IV
	Amyotrophic lateral sclerosis
	amyotrophic lateral sclerosis with dementia, see Amyotrophic lateral sclerosis
	Amyotrophic Neuralgia, see Hereditary neuralgic amyotrophy
	amyotrophy, thenar, of carpal origin, see Carpal tunnel syndrome
	anal-ear-renal-radial malformation syndrome, see Townes-Brocks Syndrome
	Analphalipoproteinemia, see Tangier disease
	anancastic neurosis, see Obsessive-compulsive disorder
	anankastic neurosis, see Obsessive-compulsive disorder
	Anauxetic dysplasia
	Ancell-Spiegler cylindromas, see Familial cylindromatosis
	Andermann syndrome
	Anders syndrome, see Adiposis dolorosa
	Andersen disease, see Glycogen storage disease type IV
	Andersen glycogenosis, see Glycogen storage disease type IV
	Andersen syndrome, see Andersen-Tawil syndrome
	Andersen's disease, see Glycogen storage disease type IV
	Andersen-Tawil syndrome
	Anderson disease, see Chylomicron retention disease
	Anderson syndrome, see Chylomicron retention disease
	Anderson-Fabry disease, see Fabry disease
	Anderson-Warburg syndrome, see Norrie disease
	Androgen insensitivity syndrome
	androgen receptor deficiency, see Androgen insensitivity syndrome
	androgen resistance syndrome, see Androgen insensitivity syndrome
	Androgenetic alopecia
	androgenic alopecia, see Androgenetic alopecia
	ANE1, see Acute necrotizing encephalopathy type 1
	Anemia, Dyserythropoietic, Congenital, see Congenital dyserythropoietic anemia
	Anemia, hereditary sideroblastic, see X-linked sideroblastic anemia
	anemia, hypochromic microcytic, with defect in iron metabolism, see Iron-refractory iron deficiency anemia
	Anemia, sex-linked hypochromic sideroblastic, see X-linked sideroblastic anemia
	anencephalia, see Anencephaly
	anencephalus, see Anencephaly
	Anencephaly
	anesthesia related hyperthermia, see Malignant hyperthermia
	Angelman syndrome
	Angelman-like syndrome, X-linked, see Christianson syndrome
	angio-osteohypertrophy syndrome, see Klippel-Trenaunay syndrome
	angiohemophilia, see Von Willebrand disease
	angiokeratoma corporis diffusum, see Fabry disease
	angiokeratoma corporis diffusum-glycopeptiduria, see Schindler disease
	angiokeratoma diffuse, see Fabry disease
	angiomatosis aculoorbital-thalamic syndrome, see Sturge-Weber syndrome
	angiomatosis retinae, see Von Hippel-Lindau syndrome
	ANH1, see X-linked sideroblastic anemia
	anhidrotic ectodermal dysplasia, see Hypohidrotic ectodermal dysplasia
	Anhidrotic ectodermal dysplasia with immune deficiency
	Aniridia
	aniridia, cerebellar ataxia, and mental retardation, see Gillespie syndrome
	aniridia-cerebellar ataxia-intellectual disability, see Gillespie syndrome
	aniridia-cerebellar ataxia-mental deficiency, see Gillespie syndrome
	ankyloblepharon-ectodermal defects-cleft lip and palate syndrome, see Ankyloblepharon-ectodermal defects-cleft lip/palate syndrome
	Ankyloblepharon-ectodermal defects-cleft lip/palate syndrome
	Ankylosing spondylitis
	Ankyrin-B syndrome
	annuloaortic ectasia, see Familial thoracic aortic aneurysm and dissection
	anonychia, see Anonychia congenita
	Anonychia congenita
	Anophthalmia-esophageal-genital syndrome, see SOX2 anophthalmia syndrome
	anophthalmia-syndactyly, see Ophthalmo-acromelic syndrome
	anophthalmia-Waardenburg syndrome, see Ophthalmo-acromelic syndrome
	anophthalmos with limb anomalies, see Ophthalmo-acromelic syndrome
	anophthalmos-limb anomalies syndrome, see Ophthalmo-acromelic syndrome
	anosmic hypogonadism, see Kallmann syndrome
	anosmic idiopathic hypogonadotropic hypogonadism, see Kallmann syndrome
	ANS, see Ataxia neuropathy spectrum
	anti-phospholipid syndrome, see Antiphospholipid syndrome
	antibody deficiency and immune dysregulation, PLCG2-associated, see PLCG2-associated antibody deficiency and immune dysregulation
	antiphospholipid antibody syndrome, see Antiphospholipid syndrome
	Antiphospholipid syndrome
	Antithrombin III Deficiency, see Hereditary antithrombin deficiency
	Antley-Bixler syndrome, see Cytochrome P450 oxidoreductase deficiency
	Antley-Bixler syndrome with disordered steroidogenesis, see Cytochrome P450 oxidoreductase deficiency
	Antley-Bixler syndrome-like phenotype with disordered steroidogenesis, see Cytochrome P450 oxidoreductase deficiency
	AO2, see Atelosteogenesis type 2
	AODM, see Type 2 diabetes
	AOI, see Atelosteogenesis type 1
	AOIII, see Atelosteogenesis type 3
	aortic stenosis, supravalvular, see Supravalvular aortic stenosis
	AOS, see Adams-Oliver syndrome
	APBD, see Adult polyglucosan body disease
	APC resistance, Leiden type, see Factor V Leiden thrombophilia
	APDS, see Activated PI3K-delta syndrome
	APECED, see Autoimmune polyendocrinopathy-candidiasis-ectodermal dystrophy
	Apert syndrome
	Apert's syndrome, see Apert syndrome
	APL, see Acute promyelocytic leukemia
	aplasia cutis congenita with terminal transverse limb defects, see Adams-Oliver syndrome
	aplastic nails, see Anonychia congenita
	apnea, obstructive, see Obstructive sleep apnea
	apolipoprotein B deficiency, see Abetalipoproteinemia
	Appelt-Gerken-Lenz syndrome, see Roberts syndrome
	aprosencephaly, see Anencephaly
	APRT deficiency, see Adenine phosphoribosyltransferase deficiency
	APS type 1, see Autoimmune polyendocrinopathy-candidiasis-ectodermal dystrophy
	APS1, see Autoimmune polyendocrinopathy-candidiasis-ectodermal dystrophy
	APSS, see Acral peeling skin syndrome
	AR deficiency, see Androgen insensitivity syndrome
	AR dRTA with deafness, see Renal tubular acidosis with deafness
	AR dRTA with hearing loss, see Renal tubular acidosis with deafness
	AR-HIES, see DOCK8 immunodeficiency syndrome
	Arakawa syndrome 1, see Glutamate formiminotransferase deficiency
	ARAN-NM, see Autosomal recessive axonal neuropathy with neuromyotonia
	ARCA1, see Autosomal recessive cerebellar ataxia type 1
	ARD, see Refsum disease
	ARG1 deficiency, see Arginase deficiency
	Arginase deficiency
	Arginase Deficiency Disease, see Arginase deficiency
	Arginine:glycine amidinotransferase deficiency
	Argininemia, see Arginase deficiency
	Argininosuccinate lyase deficiency, see Argininosuccinic aciduria
	argininosuccinic acidemia, see Argininosuccinic aciduria
	Argininosuccinic aciduria
	Argininosuccinicaciduria, see Argininosuccinic aciduria
	argininosuccinyl-CoA lyase deficiency, see Argininosuccinic aciduria
	arginosuccinase deficiency, see Argininosuccinic aciduria
	arhinia choanal atresia microphthalmia, see Bosma arhinia microphthalmia syndrome
	arhinia, choanal atresia, and microphthalmia, see Bosma arhinia microphthalmia syndrome
	arhinia, choanal atresia, microphthalmia, and hypogonadotropic hypogonadism, see Bosma arhinia microphthalmia syndrome
	ARMD, see Age-related macular degeneration
	Aromatase deficiency
	Aromatase excess syndrome
	Aromatic l-amino acid decarboxylase deficiency
	Arrhythmogenic right ventricular cardiomyopathy
	arrhythmogenic right ventricular cardiomyopathy-dysplasia, see Arrhythmogenic right ventricular cardiomyopathy
	arrhythmogenic right ventricular dysplasia, see Arrhythmogenic right ventricular cardiomyopathy
	arrhythmogenic right ventricular dysplasia/cardiomyopathy, see Arrhythmogenic right ventricular cardiomyopathy
	ARS, see Axenfeld-Rieger syndrome
	ARSA deficiency, see Metachromatic leukodystrophy
	ARSACS, see Autosomal recessive spastic ataxia of Charlevoix-Saguenay
	arterial occlusive disease, progressive, with hypertension, heart defects, bone fragility, and brachysyndactyly, see Grange syndrome
	arterial tortuosity, see Arterial tortuosity syndrome
	Arterial tortuosity syndrome
	arteriohepatic dysplasia (AHD), see Alagille syndrome
	arteriopathia calcificans infantum, see Generalized arterial calcification of infancy
	arthritis, degenerative, see Osteoarthritis
	arthritis, gouty, see Gout
	arthritis, juvenile rheumatoid, see Juvenile idiopathic arthritis
	arthritis, rheumatoid, see Rheumatoid arthritis
	arthro-dento-osteo dysplasia, see Hajdu-Cheney syndrome
	arthrocutaneouveal granulomatosis, see Blau syndrome
	arthrodentoosteodysplasia, see Hajdu-Cheney syndrome
	arthrogryposis multiplex congenita, distal, type 2B, see Sheldon-Hall syndrome
	arthrogryposis multiplex congenita, distal, X-linked, see X-linked infantile spinal muscular atrophy
	arthrogryposis, distal, type 1, see Distal arthrogryposis type 1
	arthrogryposis, X-lined, type I, see X-linked infantile spinal muscular atrophy
	arthrogryposis-like syndrome, see Kuskokwim syndrome
	arthrogyroposis, distal, type 9, see Congenital contractural arachnodactyly
	arthropathic psoriasis, see Psoriatic arthritis
	arthropathy, see Osteoarthritis
	articular gout, see Gout
	Arts syndrome
	ARVC, see Arrhythmogenic right ventricular cardiomyopathy
	ARVD, see Arrhythmogenic right ventricular cardiomyopathy
	ARVD/C, see Arrhythmogenic right ventricular cardiomyopathy
	arylsulfatase A deficiency disease, see Metachromatic leukodystrophy
	Arylsulfatase B deficiency, see Mucopolysaccharidosis type VI
	arylsulfatase E deficiency, see X-linked chondrodysplasia punctata 1
	AS, see Ankylosing spondylitis
	AS, see Angelman syndrome
	ASA, see Argininosuccinic aciduria
	Asadollahi-Rauch syndrome, see MED13L syndrome
	ASAuria, see Argininosuccinic aciduria
	ASD, see Autism spectrum disorder
	Asidan ataxia, see Spinocerebellar ataxia type 36
	ASL deficiency, see Argininosuccinic aciduria
	ASNS deficiency, see Asparagine synthetase deficiency
	ASNSD, see Asparagine synthetase deficiency
	Aspa deficiency, see Canavan disease
	Asparagine synthetase deficiency
	aspartoacylase deficiency, see Canavan disease
	aspartyl-tRNA synthetase deficiency, see Hypomyelination with brainstem and spinal cord involvement and leg spasticity
	aspartylglucosamidase deficiency, see Aspartylglucosaminuria
	Aspartylglucosaminidase deficiency, see Aspartylglucosaminuria
	Aspartylglucosaminuria
	aspartylglycosaminuria, see Aspartylglucosaminuria
	asphyxiating thoracic chondrodystrophy, see Asphyxiating thoracic dystrophy
	asphyxiating thoracic dysplasia, see Asphyxiating thoracic dystrophy
	Asphyxiating thoracic dystrophy
	asplenia, familial, see Isolated congenital asplenia
	asplenia, isolated congenital, see Isolated congenital asplenia
	ASRAS, see MED13L syndrome
	asymbolia for pain, see Congenital insensitivity to pain
	asymmetric hypoplasia of facial structures, see Craniofacial microsomia
	Ataxia neuropathy spectrum
	ataxia telangiectasia syndrome, see Ataxia-telangiectasia
	ataxia with isolated vitamin E deficiency, see Ataxia with vitamin E deficiency
	ataxia with lactic acidosis, see Pyruvate dehydrogenase deficiency
	ataxia with lactic acidosis, type II, see Pyruvate carboxylase deficiency
	Ataxia with oculomotor apraxia
	Ataxia with vitamin E deficiency
	ataxia, delayed dentition, and hypomyelination, see Pol III-related leukodystrophy
	ataxia, fatal X-linked, with deafness and loss of vision, see Arts syndrome
	ataxia-deafness-optic atrophy, lethal, see Arts syndrome
	ataxia-hypogonadism-choroidal dystrophy syndrome, see Boucher-Neuhäuser syndrome
	Ataxia-pancytopenia syndrome
	Ataxia-telangiectasia
	ataxia-telangiectasia variant 1, see Nijmegen breakage syndrome
	ATD, see Asphyxiating thoracic dystrophy
	Atelosteogenesis de la Chapelle type, see Atelosteogenesis type 2
	Atelosteogenesis type 1
	Atelosteogenesis type 2
	Atelosteogenesis type 3
	atelosteogenesis type I, see Atelosteogenesis type 1
	atelosteogenesis type III, see Atelosteogenesis type 3
	atelosteogenesis, type 2, see Atelosteogenesis type 2
	ATM, see Ataxia-telangiectasia
	Atopic dermatitis
	atopic eczema, see Atopic dermatitis
	ATP synthase deficiency, see Mitochondrial complex V deficiency
	ATP8B1-related intrahepatic cholestasis, see Benign recurrent intrahepatic cholestasis
	ATP8B1-related intrahepatic cholestasis, see Progressive familial intrahepatic cholestasis
	ATR-X syndrome, see Alpha thalassemia X-linked intellectual disability syndrome
	atrial fibrillation, familial, see Familial atrial fibrillation
	atrio-digital syndrome, see Holt-Oram syndrome
	atriodigital dysplasia, see Holt-Oram syndrome
	atrophia bulborum hereditaria, see Norrie disease
	ATRX syndrome, see Alpha thalassemia X-linked intellectual disability syndrome
	ATS, see Andersen-Tawil syndrome
	ATS, see Arterial tortuosity syndrome
	attention deficit, see Attention-deficit/hyperactivity disorder
	attention deficit disorder, see Attention-deficit/hyperactivity disorder
	attention deficit disorder of childhood with hyperactivity, see Attention-deficit/hyperactivity disorder
	attention deficit disorder with hyperactivity, see Attention-deficit/hyperactivity disorder
	attention deficit disorder with hyperactivity syndrome, see Attention-deficit/hyperactivity disorder
	attention deficit hyperactivity disorder, see Attention-deficit/hyperactivity disorder
	Attention-deficit/hyperactivity disorder
	ATXPC, see Ataxia-pancytopenia syndrome
	Atypical hemolytic-uremic syndrome
	atypical Philadelphia-negative chronic myeloid leukemia, see PDGFRB-associated chronic eosinophilic leukemia
	Au-Kline syndrome
	auditory vertigo, see Ménière disease
	AUH defect, see 3-methylglutaconyl-CoA hydratase deficiency
	aural vertigo, see Ménière disease
	auricular fibrillation, see Familial atrial fibrillation
	Auriculo-condylar syndrome
	auriculobranchiogenic dysplasia, see Craniofacial microsomia
	auriculocondylar syndrome, see Auriculo-condylar syndrome
	Austin syndrome, see Multiple sulfatase deficiency
	Autism spectrum disorder
	autism, susceptibility to, 14A, see 16p11.2 deletion syndrome
	autism, susceptibility to, 14B, see 16p11.2 duplication
	autism-dementia-ataxia-loss of purposeful hand use syndrome, see Rett syndrome
	autistic continuum, see Autism spectrum disorder
	Autoimmune Addison disease
	autoimmune Addison's disease, see Autoimmune Addison disease
	autoimmune adrenalitis, see Autoimmune Addison disease
	autoimmune chronic lymphocytic thyroiditis, see Hashimoto thyroiditis
	autoimmune diabetes, see Type 1 diabetes
	autoimmune hyperthyroidism, see Graves disease
	Autoimmune lymphoproliferative syndrome
	autoimmune polyendocrinopathy syndrome type 1, see Autoimmune polyendocrinopathy-candidiasis-ectodermal dystrophy
	autoimmune polyendocrinopathy with candidiasis and ectodermal dystrophy, see Autoimmune polyendocrinopathy-candidiasis-ectodermal dystrophy
	Autoimmune polyendocrinopathy-candidiasis-ectodermal dystrophy
	autoimmune polyglandular syndrome, type 1, see Autoimmune polyendocrinopathy-candidiasis-ectodermal dystrophy
	autoimmune thrombocytopenia, see Immune thrombocytopenia
	autoimmune thrombocytopenic purpura, see Immune thrombocytopenia
	autoimmune thyroiditis, see Hashimoto thyroiditis
	autoimmunity-immunodeficiency syndrome, X-linked, see Immune dysregulation, polyendocrinopathy, enteropathy, X-linked syndrome
	autoinflammation, lipodystrophy, and dermatosis syndrome, see Nakajo-Nishimura syndrome
	autoinflammation, panniculitis, and dermatosis syndrome, see Otulipenia
	autosomal dominant acute necrotizing encephalopathy, see Acute necrotizing encephalopathy type 1
	autosomal dominant adult-onset demyelinating leukodystrophy, see Autosomal dominant leukodystrophy with autonomic disease
	Autosomal dominant cerebellar ataxia, deafness, and narcolepsy
	autosomal dominant cerebellar ataxia-deafness-narcolepsy syndrome, see Autosomal dominant cerebellar ataxia, deafness, and narcolepsy
	autosomal dominant cerebrovascular amyloidosis, see Hereditary cerebral amyloid angiopathy
	autosomal dominant childhood-onset proximal spinal muscular atrophy with contractures, see Spinal muscular atrophy with lower extremity predominance
	Autosomal dominant congenital stationary night blindness
	autosomal dominant craniometaphyseal dysplasia, see Craniometaphyseal dysplasia
	autosomal dominant familial hematuria, retinal arteriolar tortuosity, contractures, see Hereditary angiopathy with nephropathy, aneurysms, and muscle cramps syndrome
	autosomal dominant familial periodic fever, see Tumor necrosis factor receptor-associated periodic syndrome
	autosomal dominant hereditary pancreatitis, see Hereditary pancreatitis
	autosomal dominant hereditary sensory radicular neuropathy, type 1A, see Hereditary sensory neuropathy type IA
	autosomal dominant HIES, see Autosomal dominant hyper-IgE syndrome
	autosomal dominant hyaline body myopathy, see Myosin storage myopathy
	autosomal dominant hyper-IgE recurrent infection syndrome, see Autosomal dominant hyper-IgE syndrome
	Autosomal dominant hyper-IgE syndrome
	autosomal dominant hyperimmunoglobulin E recurrent infection syndrome, see Autosomal dominant hyper-IgE syndrome
	Autosomal dominant hypocalcemia
	autosomal dominant hypoparathyroidism, see Autosomal dominant hypocalcemia
	autosomal dominant intellectual disability 25, see Xia-Gibbs syndrome
	autosomal dominant intellectual disability-17, see PACS1 syndrome
	autosomal dominant interstitial kidney disease, see Medullary cystic kidney disease type 1
	autosomal dominant Job syndrome, see Autosomal dominant hyper-IgE syndrome
	Autosomal dominant lateral temporal lobe epilepsy, see Autosomal dominant partial epilepsy with auditory features
	Autosomal dominant leukodystrophy with autonomic disease
	autosomal dominant medullary cystic kidney disease, see Medullary cystic kidney disease type 1
	autosomal dominant mental retardation 35, see PPP2R5D-related intellectual disability
	autosomal dominant MYH9 spectrum disorders, see MYH9-related disorder
	Autosomal dominant nocturnal frontal lobe epilepsy
	autosomal dominant Opitz G/BBB syndrome, see 22q11.2 deletion syndrome
	autosomal dominant optic atrophy, see Optic atrophy type 1
	Autosomal dominant optic atrophy and cataract
	autosomal dominant optic atrophy Kjer type, see Optic atrophy type 1
	autosomal dominant optic atrophy type 3, see Autosomal dominant optic atrophy and cataract
	Autosomal dominant partial epilepsy with auditory features
	autosomal dominant porencephaly type 1, see Familial porencephaly
	autosomal dominant spastic paraplegia 31, see Spastic paraplegia type 31
	autosomal dominant spastic paraplegia 8, see Spastic paraplegia type 8
	Autosomal dominant vitreoretinochoroidopathy
	Autosomal recessive axonal neuropathy with neuromyotonia
	Autosomal recessive cerebellar ataxia type 1
	autosomal recessive cerebellar ataxia with mental retardation, see VLDLR-associated cerebellar hypoplasia
	autosomal recessive cerebellar hypoplasia with cerebral gyral simplification, see VLDLR-associated cerebellar hypoplasia
	autosomal recessive Charcot-Marie-Tooth disease type 2 with neuromyotonia, see Autosomal recessive axonal neuropathy with neuromyotonia
	autosomal recessive chronic granulomatous disease, see Chronic granulomatous disease
	autosomal recessive complete congenital stationary night blindness, see Autosomal recessive congenital stationary night blindness
	Autosomal recessive congenital methemoglobinemia
	Autosomal recessive congenital stationary night blindness
	autosomal recessive craniometaphyseal dysplasia, see Craniometaphyseal dysplasia
	autosomal recessive deafness-onychodystrophy syndrome, see DOORS syndrome
	autosomal recessive distal renal tubular acidosis with deafness, see Renal tubular acidosis with deafness
	autosomal recessive distal spinal muscular atrophy 1, see Spinal muscular atrophy with respiratory distress type 1
	Autosomal Recessive Hereditary Spastic Paraplegia, see Troyer syndrome
	Autosomal Recessive Hereditary Spastic Paraplegia, see Spastic paraplegia type 7
	autosomal recessive HIES, see DOCK8 immunodeficiency syndrome
	autosomal recessive hyper-IgE syndrome, see DOCK8 immunodeficiency syndrome
	Autosomal recessive hypotrichosis
	autosomal recessive incomplete congenital stationary night blindness, see Autosomal recessive congenital stationary night blindness
	autosomal recessive infantile hypercalcemia, see Idiopathic infantile hypercalcemia
	autosomal recessive infantile parkinsonism, see Tyrosine hydroxylase deficiency
	autosomal recessive Larsen syndrome, see CHST3-related skeletal dysplasia
	autosomal recessive localized hypotrichosis, see Autosomal recessive hypotrichosis
	autosomal recessive long QT syndrome (LQTS), see Jervell and Lange-Nielsen syndrome
	autosomal recessive neuromyotonia and axonal neuropathy, see Autosomal recessive axonal neuropathy with neuromyotonia
	autosomal recessive OPA3, see Costeff syndrome
	autosomal recessive optic atrophy 3, see Costeff syndrome
	Autosomal recessive primary microcephaly
	autosomal recessive sensorineural hearing impairment, enlarged vestibular aqueduct, and goiter, see Pendred syndrome
	Autosomal recessive spastic ataxia of Charlevoix-Saguenay
	autosomal recessive spastic paraplegia 15, see Spastic paraplegia type 15
	autosomal recessive spastic paraplegia 5A, see Spastic paraplegia type 5A
	autosomal recessive spastic paraplegia complicated with thin corpus callosum, see Spastic paraplegia type 11
	autosomal recessive spastic paraplegia type 49, see Spastic paraplegia type 49
	autosomal recessive spastic paraplegia with mental impairment and thin corpus callosum, see Spastic paraplegia type 11
	autosomal recessive spinocerebellar ataxia 8, see Autosomal recessive cerebellar ataxia type 1
	autosomal recessive T cell-negative, B cell-positive, NK cell-negative severe combined immunodeficiency, see JAK3-deficient severe combined immunodeficiency
	autosomal recessive T-B+NK- SCID, see JAK3-deficient severe combined immunodeficiency
	autosomal recessive woolly hair with or without hypotrichosis, see Autosomal recessive hypotrichosis
	AUTS14A, see 16p11.2 deletion syndrome
	AUTS14B, see 16p11.2 duplication
	AVED, see Ataxia with vitamin E deficiency
	AxD, see Alexander disease
	Axenfeld and Rieger anomaly, see Axenfeld-Rieger syndrome
	Axenfeld anomaly, see Axenfeld-Rieger syndrome
	Axenfeld syndrome, see Axenfeld-Rieger syndrome
	Axenfeld-Rieger syndrome
	AXRA, see Axenfeld-Rieger syndrome
	AXRS, see Axenfeld-Rieger syndrome
	Ayerza syndrome, see Pulmonary arterial hypertension
	Azorean ataxia, see Spinocerebellar ataxia type 3
	Azorean disease, see Spinocerebellar ataxia type 3
	B variant GM2 gangliosidosis, see Tay-Sachs disease
	B. burgdorferi infection, see Lyme disease
	Baller-Gerold syndrome
	Ballinger-Wallace syndrome, see Maternally inherited diabetes and deafness
	Baltic myoclonic epilepsy, see Unverricht-Lundborg disease
	Baltic myoclonus, see Unverricht-Lundborg disease
	Baltic myoclonus epilepsy, see Unverricht-Lundborg disease
	BAM syndrome, see Bosma arhinia microphthalmia syndrome
	bamboo hair syndrome, see Netherton syndrome
	BAMS, see Bosma arhinia microphthalmia syndrome
	BANF, see Neurofibromatosis type 2
	bangungut, see Brugada syndrome
	Bannayan-Riley-Ruvalcaba syndrome
	Bannayan-Ruvalcaba-Riley syndrome, see Bannayan-Riley-Ruvalcaba syndrome
	Bannayan-Zonana syndrome, see Bannayan-Riley-Ruvalcaba syndrome
	BAP1 tumor predisposition syndrome
	BAP1-related tumor predisposition syndrome, see BAP1 tumor predisposition syndrome
	BAP1-TPDS, see BAP1 tumor predisposition syndrome
	Baraitser-Winter syndrome
	Bardet-Biedl syndrome
	bare lymphocyte syndrome type 2, see Bare lymphocyte syndrome type II
	Bare lymphocyte syndrome type I
	Bare lymphocyte syndrome type II
	Bart-Pumphrey syndrome
	Barth syndrome
	Bartholin-Patau syndrome, see Trisomy 13
	Bartter disease, see Bartter syndrome
	Bartter syndrome
	Bartter's syndrome, see Bartter syndrome
	basal cell nevus syndrome, see Gorlin syndrome
	basal ganglia disease, adult-onset, see Neuroferritinopathy
	Basedow disease, see Graves disease
	Basedow's disease, see Graves disease
	Bassen-Kornzweig disease, see Abetalipoproteinemia
	Bassen-Kornzweig syndrome, see Abetalipoproteinemia
	Batten-Mayou disease, see CLN3 disease
	Batten-Spielmeyer-Vogt disease, see CLN3 disease
	BBGD, see Biotin-thiamine-responsive basal ganglia disease
	BBS, see Bardet-Biedl syndrome
	BCD, see Bietti crystalline dystrophy
	BCD syndrome, see Blepharocheilodontic syndrome
	BCDS, see Blepharocheilodontic syndrome
	BCIE, see Epidermolytic hyperkeratosis
	BCKD deficiency, see Maple syrup urine disease
	BCNS, see Gorlin syndrome
	BDA, see Diamond-Blackfan anemia
	BDLS, see Cornelia de Lange syndrome
	BDPLT1, see Bernard-Soulier syndrome
	BDPLT11, see Glycoprotein VI deficiency
	BDPLT4, see Gray platelet syndrome
	BDS, see Diamond-Blackfan anemia
	beaded hair, see Monilethrix
	Beals syndrome, see Congenital contractural arachnodactyly
	Beals-Hecht syndrome, see Congenital contractural arachnodactyly
	Beare-Stevenson cutis gyrata syndrome
	Bechterew disease, see Ankylosing spondylitis
	Beckwith-Wiedemann syndrome
	Behcet disease, see Behçet disease
	Behcet syndrome, see Behçet disease
	Behcet triple symptom complex, see Behçet disease
	Behcet's syndrome, see Behçet disease
	Behçet disease
	Benign chronic pemphigus
	Benign essential blepharospasm
	benign essential tremor, see Essential tremor
	benign familial neonatal convulsions, see Benign familial neonatal seizures
	benign familial neonatal epilepsy, see Benign familial neonatal seizures
	Benign familial neonatal seizures
	benign familial pemphigus, see Benign chronic pemphigus
	benign familial polycythemia, see Familial erythrocytosis
	benign neonatal convulsions, see Benign familial neonatal seizures
	benign neonatal epilepsy, see Benign familial neonatal seizures
	benign paroxysmal peritonitis, see Familial Mediterranean fever
	benign pilomatricoma, see Pilomatricoma
	benign pilomatrixoma, see Pilomatricoma
	Benign recurrent intrahepatic cholestasis
	benign scapuloperoneal muscular dystrophy with early contractures, see Emery-Dreifuss muscular dystrophy
	Berardinelli-Seip congenital lipodystrophy, see Congenital generalized lipodystrophy
	Berardinelli-Seip syndrome, see Congenital generalized lipodystrophy
	Berdon syndrome, see Megacystis-microcolon-intestinal hypoperistalsis syndrome
	Berlin breakage syndrome, see Nijmegen breakage syndrome
	Bernard-Horner syndrome, see Horner syndrome
	Bernard-Soulier syndrome
	Bessel-Hagen disease, see Hereditary multiple osteochondromas
	Beta thalassemia
	beta-alanine synthase deficiency, see Beta-ureidopropionase deficiency
	beta-D-mannosidosis, see Beta-mannosidosis
	beta-galactosidase-1 (GLB1) deficiency, see GM1 gangliosidosis
	beta-glucuronidase deficiency, see Mucopolysaccharidosis type VII
	Beta-hexosaminidase-beta-subunit deficiency, see Sandhoff disease
	Beta-ketothiolase deficiency
	beta-mannosidase deficiency, see Beta-mannosidosis
	Beta-mannosidosis
	Beta-propeller protein-associated neurodegeneration
	beta-sitosterolemia, see Sitosterolemia
	Beta-ureidopropionase deficiency
	betalipoprotein deficiency disease, see Abetalipoproteinemia
	Beuren syndrome, see Williams syndrome
	BFNS, see Benign familial neonatal seizures
	BGS, see Baller-Gerold syndrome
	BH4 deficiency, see Tetrahydrobiopterin deficiency
	BHD, see Birt-Hogg-Dubé syndrome
	biallelic mismatch repair deficiency syndrome, see Constitutional mismatch repair deficiency syndrome
	Biason-Lauber syndrome, see Müllerian aplasia and hyperandrogenism
	Biber-Haab-Dimmer dystrophy, see Lattice corneal dystrophy type I
	bidirectional tachycardia induced by catecholamines, see Catecholaminergic polymorphic ventricular tachycardia
	BIDS syndrome, see Trichothiodystrophy
	BIE, see Epidermolytic hyperkeratosis
	Bietti crystalline corneoretinal dystrophy, see Bietti crystalline dystrophy
	Bietti crystalline dystrophy
	Bietti crystalline retinopathy, see Bietti crystalline dystrophy
	Bietti tapetoretinal degeneration with marginal corneal dystrophy, see Bietti crystalline dystrophy
	bifunctional peroxisomal enzyme deficiency, see D-bifunctional protein deficiency
	bilateral acoustic neurofibromatosis, see Neurofibromatosis type 2
	bilateral choanal atresia, cardiac defects, deafness, and dysmorphic appearance, see Burn-McKeown syndrome
	bilateral striopallidodentate calcinosis, see Primary familial brain calcification
	bimanual synergia, see Congenital mirror movement disorder
	bimanual synkinesis, see Congenital mirror movement disorder
	BIOT, see Biotinidase deficiency
	Biotin-(propionyl-CoA-carboxylase) ligase deficiency, see Holocarboxylase synthetase deficiency
	Biotin-(propionyl-coenzyme A-carboxylase) ligase deficiency, see Holocarboxylase synthetase deficiency
	biotin-responsive basal ganglia disease, see Biotin-thiamine-responsive basal ganglia disease
	Biotin-thiamine-responsive basal ganglia disease
	Biotinidase deficiency
	bipolar affective disorder, see Bipolar disorder
	bipolar affective psychosis, see Bipolar disorder
	Bipolar disorder
	bipolar spectrum disorder, see Bipolar disorder
	Birk-Barel mental retardation dysmorphism syndrome, see KCNK9 imprinting syndrome
	Birk-Barel syndrome, see KCNK9 imprinting syndrome
	Birt-Hogg-Dubé syndrome
	Bjornstad syndrome, see Björnstad syndrome
	BJS, see Björnstad syndrome
	Björnstad syndrome
	BKT, see Beta-ketothiolase deficiency
	black liver-jaundice syndrome, see Dubin-Johnson syndrome
	Blackfan Diamond anemia, see Diamond-Blackfan anemia
	Blackfan-Diamond disease, see Diamond-Blackfan anemia
	Blackfan-Diamond syndrome, see Diamond-Blackfan anemia
	Bladder cancer
	bladder carcinoma urinary, see Bladder cancer
	bladder tumor, see Bladder cancer
	Blau syndrome
	bleeding diathesis due to a collagen receptor defect, see Glycoprotein VI deficiency
	bleeding disorder, platelet-type, 1, see Bernard-Soulier syndrome
	bleeding disorder, platelet-type, 11, see Glycoprotein VI deficiency
	bleeding disorder, platelet-type, 4, see Gray platelet syndrome
	blepharo-cheilo-dontic syndrome, see Blepharocheilodontic syndrome
	blepharo-cheilo-odontic syndrome, see Blepharocheilodontic syndrome
	Blepharocheilodontic syndrome
	blepharophimosis and mental retardation syndrome, Say-Barber/Biesecker/Young-Simpson type, see Ohdo syndrome, Say-Barber-Biesecker-Young-Simpson variant
	blepharophimosis syndrome, see Blepharophimosis, ptosis, and epicanthus inversus syndrome
	blepharophimosis, ptosis, and epicanthus inversus, see Blepharophimosis, ptosis, and epicanthus inversus syndrome
	Blepharophimosis, ptosis, and epicanthus inversus syndrome
	blepharophimosis-intellectual deficit syndrome, Say-Barber/Biesecker/Young-Simpson type, see Ohdo syndrome, Say-Barber-Biesecker-Young-Simpson variant
	blepharophimosis-mental retardation syndrome, Maat-Kievit-Brunner type, see Ohdo syndrome, Maat-Kievit-Brunner type
	blepharophimosis-ptosis-intellectual disability syndrome, see Kaufman oculocerebrofacial syndrome
	Bloch-Siemens syndrome, see Incontinentia pigmenti
	Bloch-Siemens-Sulzberger Syndrome, see Incontinentia pigmenti
	Bloch-Sulzberger Syndrome, see Incontinentia pigmenti
	Bloom syndrome
	Bloom's syndrome, see Bloom syndrome
	Bloom-Torre-Machacek syndrome, see Bloom syndrome
	BLS type II, see Bare lymphocyte syndrome type II
	BLT syndrome, see Brain-lung-thyroid syndrome
	blue baby syndrome, see Methemoglobinemia, beta-globin type
	BMCC deficiency, see 3-methylcrotonyl-CoA carboxylase deficiency
	BMKS, see Burn-McKeown syndrome
	BMMRD, see Constitutional mismatch repair deficiency syndrome
	BMRS SBBYS, see Ohdo syndrome, Say-Barber-Biesecker-Young-Simpson variant
	BMRS, MKB type, see Ohdo syndrome, Maat-Kievit-Brunner type
	BNHS, see Boucher-Neuhäuser syndrome
	BNS, see Boucher-Neuhäuser syndrome
	BO syndrome, see Branchiootorenal/branchiootic syndrome
	BOFS, see Branchio-oculo-facial syndrome
	Bohring syndrome, see Bohring-Opitz syndrome
	Bohring-Opitz syndrome
	Bonneau-Beaumont syndrome, see Hyperferritinemia-cataract syndrome
	Boomerang dysplasia
	BOPS, see Bohring-Opitz syndrome
	BOR, see Branchiootorenal/branchiootic syndrome
	BOR syndrome, see Branchiootorenal/branchiootic syndrome
	Borrelia burgdorferi infection, see Lyme disease
	borreliosis, Lyme, see Lyme disease
	BOS, see Bohring-Opitz syndrome
	BOS, see Buschke-Ollendorff syndrome
	BOS, see Branchiootorenal/branchiootic syndrome
	Bosma arhinia microphthalmia syndrome
	Bosma syndrome, see Bosma arhinia microphthalmia syndrome
	Boucher-Neuhäuser syndrome
	Bourneville disease, see Tuberous sclerosis complex
	Bourneville phakomatosis, see Tuberous sclerosis complex
	Bowen Hutterite syndrome, see Bowen-Conradi syndrome
	Bowen syndrome, Hutterite type, see Bowen-Conradi syndrome
	Bowen-Conradi Hutterite syndrome, see Bowen-Conradi syndrome
	Bowen-Conradi syndrome
	BPAN, see Beta-propeller protein-associated neurodegeneration
	BPES, see Blepharophimosis, ptosis, and epicanthus inversus syndrome
	BPIDS, see Kaufman oculocerebrofacial syndrome
	Brachial Neuralgia, see Hereditary neuralgic amyotrophy
	Brachial Neuritis, see Hereditary neuralgic amyotrophy
	Brachial Plexus Neuritis, see Hereditary neuralgic amyotrophy
	Brachmann-de Lange syndrome, see Cornelia de Lange syndrome
	brachydactyly with joint dysplasia, see Liebenberg syndrome
	brachydactyly-elbow wrist dysplasia syndrome, see Liebenberg syndrome
	brachydactyly-mental retardation syndrome, see 2q37 deletion syndrome
	brachydactyly-spherophakia syndrome, see Weill-Marchesani syndrome
	brachymorphy with spherophakia syndrome, see Weill-Marchesani syndrome
	Bradyopsia
	brain small-vessel disease with hemorrhage, see COL4A1-related brain small-vessel disease
	Brain-lung-thyroid syndrome
	brain-thyroid-lung syndrome, see Brain-lung-thyroid syndrome
	branched-chain alpha-keto acid dehydrogenase deficiency, see Maple syrup urine disease
	branched-chain ketoaciduria, see Maple syrup urine disease
	brancher deficiency, see Glycogen storage disease type IV
	branchial clefts with characteristic facies, growth retardation, imperforate nasolacrimal duct, and premature aging, see Branchio-oculo-facial syndrome
	branching enzyme deficiency, see Glycogen storage disease type IV
	Branchio-oculo-facial syndrome
	branchio-oto-renal syndrome, see Branchiootorenal/branchiootic syndrome
	branchio-otorenal dysplasia, see Branchiootorenal/branchiootic syndrome
	branchio-otorenal syndrome, see Branchiootorenal/branchiootic syndrome
	branchiootic syndrome, see Branchiootorenal/branchiootic syndrome
	branchiootorenal dysplasia, see Branchiootorenal/branchiootic syndrome
	branchiootorenal spectrum disorders, see Branchiootorenal/branchiootic syndrome
	branchiootorenal syndrome, see Branchiootorenal/branchiootic syndrome
	Branchiootorenal/branchiootic syndrome
	Breast cancer
	breast cancer, familial, see Breast cancer
	breast carcinoma, see Breast cancer
	BRIC, see Benign recurrent intrahepatic cholestasis
	brittle bone disease, see Osteogenesis imperfecta
	brittle hair-intellectual impairment-decreased fertility-short stature syndrome, see Trichothiodystrophy
	broad thumb-hallux syndrome, see Rubinstein-Taybi syndrome
	Brody disease, see Brody myopathy
	Brody myopathy
	bronze diabetes, see Hereditary hemochromatosis
	bronzed cirrhosis, see Hereditary hemochromatosis
	Brooke-Fordyce trichoepitheliomas, see Multiple familial trichoepithelioma
	Brooke-Spiegler syndrome
	Brown-Vialetto-Van Laere syndrome, see Riboflavin transporter deficiency neuronopathy
	BRRS, see Bannayan-Riley-Ruvalcaba syndrome
	BRSS, see Brooke-Spiegler syndrome
	Bruck syndrome 1, see Kuskokwim syndrome
	Brugada syndrome
	Brunner syndrome, see Monoamine oxidase A deficiency
	Brunner-Winter syndrome, see Feingold syndrome
	Brunzell syndrome (with bone cysts), see Congenital generalized lipodystrophy
	Bruton's agammaglobulinemia, see X-linked agammaglobulinemia
	BRWS, see Baraitser-Winter syndrome
	BSCL, see Congenital generalized lipodystrophy
	BSEP deficiency, see Progressive familial intrahepatic cholestasis
	BSS, see Bernard-Soulier syndrome
	BSS, see Brooke-Spiegler syndrome
	BTBGD, see Biotin-thiamine-responsive basal ganglia disease
	BTD deficiency, see Biotinidase deficiency
	BTHS, see Barth syndrome
	Buckley syndrome, see Autosomal dominant hyper-IgE syndrome
	bulbospinal muscular atrophy, X-linked, see Spinal and bulbar muscular atrophy
	bulging cornea, see Keratoconus
	bullous congenital ichthyosiform erythroderma, see Epidermolytic hyperkeratosis
	bullous erythroderma ichthyosiforme, see Epidermolytic hyperkeratosis
	bullous erythroderma ichthyosiformis congenita of Brocq, see Epidermolytic hyperkeratosis
	bullous ichthyosiform erythroderma, see Epidermolytic hyperkeratosis
	bundle branch block, see Progressive familial heart block
	Bunion
	bunion of great toe, see Bunion
	Burger-Grutz syndrome, see Familial lipoprotein lipase deficiency
	Burn-McKeown syndrome
	Buschke-Ollendorff syndrome
	butyrylcholinesterase deficiency, see Pseudocholinesterase deficiency
	BVVLS, see Riboflavin transporter deficiency neuronopathy
	BWCNS, see Bowen-Conradi syndrome
	BWS, see Beckwith-Wiedemann syndrome
	Byler disease, see Progressive familial intrahepatic cholestasis
	Byler syndrome, see Progressive familial intrahepatic cholestasis
	BZS, see Bannayan-Riley-Ruvalcaba syndrome
	C-like syndrome, see Bohring-Opitz syndrome
	C1 esterase inhibitor deficiency, see Hereditary angioedema
	C1 inhibitor deficiency, see Hereditary angioedema
	C2 deficiency, see Complement component 2 deficiency
	C2D, see Complement component 2 deficiency
	C3 glomerulonephritis, see C3 glomerulopathy
	C3 glomerulopathy
	C3 inactivator deficiency, see Complement factor I deficiency
	C3G, see C3 glomerulopathy
	C8 deficiency, see Complement component 8 deficiency
	CA-VA deficiency, see Carbonic anhydrase VA deficiency
	CA5AD, see Carbonic anhydrase VA deficiency
	CAA, see Hereditary cerebral amyloid angiopathy
	CACH syndrome, see Leukoencephalopathy with vanishing white matter
	CACT deficiency, see Carnitine-acylcarnitine translocase deficiency
	CADASIL, see Cerebral autosomal dominant arteriopathy with subcortical infarcts and leukoencephalopathy
	Caffey disease
	Caffey-Silverman syndrome, see Caffey disease
	CAH1, see 21-hydroxylase deficiency
	CAHTP, see Brain-lung-thyroid syndrome
	CAID, see Chronic atrial and intestinal dysrhythmia
	CAKUT, see Congenital anomalies of kidney and urinary tract
	calcifying epithelioma of Malherbe, see Pilomatricoma
	calculus of kidney, see Kidney stones
	calculus, kidney, see Kidney stones
	calculus, renal, see Kidney stones
	callosal agenesis and ocular abnormalities, see Aicardi syndrome
	Calve-Perthes disease, see Legg-Calvé-Perthes disease
	campomelic dwarfism, see Campomelic dysplasia
	Campomelic dysplasia
	campomelic syndrome, see Campomelic dysplasia
	camptodactyly-overgrowth-unusual facies, see Weaver syndrome
	camptomelic dysplasia, see Campomelic dysplasia
	Camurati-Engelmann disease
	Camurati-Engelmann syndrome, see Camurati-Engelmann disease
	CAN, see Crouzon syndrome with acanthosis nigricans
	Canale-Smith syndrome, see Autoimmune lymphoproliferative syndrome
	Canavan disease
	Canavan's disease, see Canavan disease
	cancer family syndrome, see Lynch syndrome
	cancer of breast, see Breast cancer
	cancer of bronchus, see Lung cancer
	cancer of the lung, see Lung cancer
	cancer of the ovary, see Ovarian cancer
	cancer of the parathyroid, see Parathyroid cancer
	cancer of the parathyroid gland, see Parathyroid cancer
	cancer of the prostate, see Prostate cancer
	cancer of the urinary bladder, see Bladder cancer
	cancer, bladder, see Bladder cancer
	cancer, urinary bladder, see Bladder cancer
	candle wax disease, see Melorheostosis
	Cannon's disease, see White sponge nevus
	Cantu syndrome, see Cantú syndrome
	Cantú syndrome
	cap disease, see Cap myopathy
	Cap myopathy
	capillary malformation-arteriovenous malformation, see Capillary malformation-arteriovenous malformation syndrome
	Capillary malformation-arteriovenous malformation syndrome
	CARASIL, see Cerebral autosomal recessive arteriopathy with subcortical infarcts and leukoencephalopathy
	Carbamoyl phosphate synthetase I deficiency
	carbamoyl-phosphate synthase I deficiency disease, see Carbamoyl phosphate synthetase I deficiency
	carbamyl-phosphate synthetase I deficiency disease, see Carbamoyl phosphate synthetase I deficiency
	carbohydrate deficient glycoprotein syndrome type IIi, see COG5-congenital disorder of glycosylation
	carbohydrate deficient glycoprotein syndrome type Ik, see ALG1-congenital disorder of glycosylation
	carbohydrate intolerance, see Glucose-galactose malabsorption
	carbohydrate-deficient glycoprotein syndrome type Ia, see PMM2-congenital disorder of glycosylation
	carbohydrate-deficient glycoprotein syndrome type Ic, see ALG6-congenital disorder of glycosylation
	carbohydrate-deficient glycoprotein syndrome type V, see ALG6-congenital disorder of glycosylation
	Carbonic anhydrase VA deficiency
	carbonic anhydrase XII deficiency, see Isolated hyperchlorhidrosis
	carboxylase deficiency, multiple, late-onset, see Biotinidase deficiency
	carcinoma of parathyroid gland, see Parathyroid cancer
	cardiac anomalies-developmental delay-facial dysmorphism syndrome, see MED13L syndrome
	cardiac arrhythmia, ankyrin-B-related, see Ankyrin-B syndrome
	cardiac-limb syndrome, see Holt-Oram syndrome
	cardio-auditory-syncope syndrome, see Jervell and Lange-Nielsen syndrome
	cardio-cutaneous syndrome, see Noonan syndrome with multiple lentigines
	cardio-facio-cutaneous syndrome, see Cardiofaciocutaneous syndrome
	cardioauditory syndrome of Jervell and Lange-Nielsen, see Jervell and Lange-Nielsen syndrome
	Cardiofaciocutaneous syndrome
	cardiomyopathic lentiginosis, see Noonan syndrome with multiple lentigines
	cardiomyopathy, restrictive, see Familial restrictive cardiomyopathy
	cardioskeletal myopathy with neutropenia and abnormal mitochondria, see Barth syndrome
	cardiovertebral syndrome, see Alagille syndrome
	Carmi syndrome, see Epidermolysis bullosa with pyloric atresia
	Carnevale syndrome, see 3MC syndrome
	Carnevale-Krajewska-Fischetto syndrome, see 3MC syndrome
	Carney complex
	Carney Syndrome, see Carney complex
	carnitine acylcarnitine translocase deficiency, see Carnitine-acylcarnitine translocase deficiency
	carnitine palmitoyltransferase 2 deficiency, see Carnitine palmitoyltransferase II deficiency
	Carnitine palmitoyltransferase I deficiency
	carnitine palmitoyltransferase IA deficiency, see Carnitine palmitoyltransferase I deficiency
	Carnitine palmitoyltransferase II deficiency
	carnitine transporter deficiency, see Primary carnitine deficiency
	carnitine uptake defect, see Primary carnitine deficiency
	carnitine uptake deficiency, see Primary carnitine deficiency
	carnitine-acylcarnitine carrier deficiency, see Carnitine-acylcarnitine translocase deficiency
	Carnitine-acylcarnitine translocase deficiency
	carpal canal, see Carpal tunnel syndrome
	carpal synostosis with dysplastic elbow joints and brachydactyly, see Liebenberg syndrome
	carpal tunnel, see Carpal tunnel syndrome
	Carpal tunnel syndrome
	Carpenter syndrome
	carsickness, see Motion sickness
	Cartilage-hair hypoplasia
	cartilage-hair syndrome, see Cartilage-hair hypoplasia
	CASK-related disorders, see CASK-related intellectual disability
	CASK-related intellectual disability
	cat cry syndrome, see Cri-du-chat syndrome
	catalase deficiency, see Acatalasemia
	CATCH22, see 22q11.2 deletion syndrome
	Catecholamine-induced polymorphic ventricular tachycardia, see Catecholaminergic polymorphic ventricular tachycardia
	Catecholaminergic polymorphic ventricular tachycardia
	cathepsin D deficiency, see CLN10 disease
	cathepsin D deficient neuronal ceroid lipofuscinosis, see CLN10 disease
	Catlin marks, see Enlarged parietal foramina
	CATSPER-related nonsyndromic male infertility, see CATSPER1-related nonsyndromic male infertility
	CATSPER1-related male infertility, see CATSPER1-related nonsyndromic male infertility
	CATSPER1-related nonsyndromic male infertility
	caudal dysgenesis syndrome, see Caudal regression syndrome
	caudal dysplasia sequence, see Caudal regression syndrome
	caudal regression sequence, see Caudal regression syndrome
	Caudal regression syndrome
	CAV3-related distal myopathy
	CAVD, see Congenital bilateral absence of the vas deferens
	cavernoma, see Cerebral cavernous malformation
	cavernous angioma, see Cerebral cavernous malformation
	Cayler cardiofacial syndrome, see 22q11.2 deletion syndrome
	CBAS1, see Congenital bile acid synthesis defect type 1
	CBAS2, see Congenital bile acid synthesis defect type 2
	CBAVD, see Congenital bilateral absence of the vas deferens
	CBF acute myeloid leukemia, see Core binding factor acute myeloid leukemia
	CBF-AML, see Core binding factor acute myeloid leukemia
	CBG deficiency, see Corticosteroid-binding globulin deficiency
	CC, see Cholangiocarcinoma
	CC2L, see CLCN2-related leukoencephalopathy
	CCA, see Congenital contractural arachnodactyly
	CCD, see Central core disease
	CCFDN, see Congenital cataracts, facial dysmorphism, and neuropathy
	CCHD, see Critical congenital heart disease
	CCHS, see Congenital central hypoventilation syndrome
	CCM, see Cerebral cavernous malformation
	CCO, see Central core disease
	CD, see Cowden syndrome
	CDA, see Congenital dyserythropoietic anemia
	CDG Ia, see PMM2-congenital disorder of glycosylation
	CDG Ig, see ALG12-congenital disorder of glycosylation
	CDG IIi, see COG5-congenital disorder of glycosylation
	CDG IIm, see SLC35A2-congenital disorder of glycosylation
	CDG syndrome type Ic, see ALG6-congenital disorder of glycosylation
	CDG syndrome type IIm, see SLC35A2-congenital disorder of glycosylation
	CDG-IIm, see SLC35A2-congenital disorder of glycosylation
	CDG1a, see PMM2-congenital disorder of glycosylation
	CDG1C, see ALG6-congenital disorder of glycosylation
	CDG1G, see ALG12-congenital disorder of glycosylation
	CDG1K, see ALG1-congenital disorder of glycosylation
	CDG1M, see DOLK-congenital disorder of glycosylation
	CDG2I, see COG5-congenital disorder of glycosylation
	CDG2M, see SLC35A2-congenital disorder of glycosylation
	CDGIc, see ALG6-congenital disorder of glycosylation
	CDGIIi, see COG5-congenital disorder of glycosylation
	CDGIIm, see SLC35A2-congenital disorder of glycosylation
	CDGIk, see ALG1-congenital disorder of glycosylation
	CDGS1a, see PMM2-congenital disorder of glycosylation
	CDHS, see Craniofacial-deafness-hand syndrome
	CDKL5 deficiency, see CDKL5 deficiency disorder
	CDKL5 deficiency disorder
	CDKL5 disorder, see CDKL5 deficiency disorder
	CDKL5 encephalopathy, see CDKL5 deficiency disorder
	CDKL5-related epilepsy, see CDKL5 deficiency disorder
	CDKL5-related epileptic encephalopathy, see CDKL5 deficiency disorder
	CdLS, see Cornelia de Lange syndrome
	CDMD, see CHST3-related skeletal dysplasia
	CDPX1, see X-linked chondrodysplasia punctata 1
	CDPX2, see X-linked chondrodysplasia punctata 2
	CDS, see Chanarin-Dorfman syndrome
	CEBPA-dependent familial acute myeloid leukemia, see Familial acute myeloid leukemia with mutated CEBPA
	CED, see Cranioectodermal dysplasia
	CED, see Camurati-Engelmann disease
	Celiac disease
	celiac sprue, see Celiac disease
	Central core disease
	central core myopathy, see Central core disease
	central diabetes insipidus, see Neurohypophyseal diabetes insipidus
	central nervous system cavernous hemangioma, see Cerebral cavernous malformation
	central neurofibromatosis, see Neurofibromatosis type 2
	Central precocious puberty
	Centronuclear myopathy
	cephalopolysyndactyly syndrome, see Greig cephalopolysyndactyly syndrome
	ceramidase deficiency, see Farber lipogranulomatosis
	ceramide trihexosidase deficiency, see Fabry disease
	cerebellar ataxia and hypogonadotropic hypogonadism, see Gordon Holmes syndrome
	cerebellar ataxia with hypogonadism and choroidal dystrophy syndrome, see Boucher-Neuhäuser syndrome
	cerebellar ataxia, deafness, and narcolepsy, autosomal dominant, see Autosomal dominant cerebellar ataxia, deafness, and narcolepsy
	cerebellar disorder, nonprogressive, with mental retardation, see VLDLR-associated cerebellar hypoplasia
	cerebellar hypoplasia and mental retardation with or without quadrupedal locomotion, see VLDLR-associated cerebellar hypoplasia
	cerebellar hypoplasia, VLDLR-associated, see VLDLR-associated cerebellar hypoplasia
	cerebello-oculo-renal syndrome, see Joubert syndrome
	cerebellooculorenal syndrome 1, see Joubert syndrome
	cerebelloretinal angiomatosis, familial, see Von Hippel-Lindau syndrome
	cerebral amyloid angiopathy, familial, see Hereditary cerebral amyloid angiopathy
	cerebral amyloid angiopathy, genetic, see Hereditary cerebral amyloid angiopathy
	cerebral arteriopathy with subcortical infarcts and leukoencephalopathy, see Cerebral autosomal dominant arteriopathy with subcortical infarcts and leukoencephalopathy
	Cerebral autosomal dominant arteriopathy with subcortical infarcts and leukoencephalopathy
	Cerebral autosomal recessive arteriopathy with subcortical infarcts and leukoencephalopathy
	cerebral cavernous hemangioma, see Cerebral cavernous malformation
	Cerebral cavernous malformation
	cerebral cholesterinosis, see Cerebrotendinous xanthomatosis
	cerebral creatine deficiency syndrome 3, see Arginine:glycine amidinotransferase deficiency
	cerebral folate deficiency, see Cerebral folate transport deficiency
	Cerebral folate transport deficiency
	cerebral gigantism, see Sotos syndrome
	cerebral sclerosis, see Tuberous sclerosis complex
	cerebral sclerosis, diffuse, metachromatic form, see Metachromatic leukodystrophy
	Cerebro-facio-thoracic dysplasia
	cerebro-frontofacial syndrome, type 3, see Baraitser-Winter syndrome
	cerebrofaciothoracic dysplasia, see Cerebro-facio-thoracic dysplasia
	cerebrohepatorenal syndrome, see Zellweger spectrum disorder
	Cerebromuscular dystrophy, Fukuyama type, see Fukuyama congenital muscular dystrophy
	cerebroocular dysplasia-muscular dystrophy syndrome, see Walker-Warburg syndrome
	cerebrooculorenal syndrome, see Lowe syndrome
	cerebroretinal microangiopathy with calcifications and cysts, see Coats plus syndrome
	cerebroside lipidosis syndrome, see Gaucher disease
	cerebroside sulphatase deficiency disease, see Metachromatic leukodystrophy
	cerebrotendinous cholesterinosis, see Cerebrotendinous xanthomatosis
	Cerebrotendinous xanthomatosis
	cerebrovascular ferrocalcinosis, see Primary familial brain calcification
	cerebrovascular moyamoya disease, see Moyamoya disease
	ceroid cipofuscinosis, neuronal, 4B, autosomal dominant, see CLN4 disease
	ceroid lipofuscinosis neuronal 6, see CLN6 disease
	ceroid lipofuscinosis, neuronal, 11, see CLN11 disease
	cervical fusion syndrome, see Klippel-Feil syndrome
	cervical vertebral fusion, see Klippel-Feil syndrome
	cervical vertebral fusion syndrome, see Klippel-Feil syndrome
	CF, see Cystic fibrosis
	CFC syndrome, see Cardiofaciocutaneous syndrome
	CFD1, see Crouzon syndrome
	CFEOM, see Congenital fibrosis of the extraocular muscles
	CFM, see Craniofacial microsomia
	CFND, see Craniofrontonasal syndrome
	CFNS, see Craniofrontonasal syndrome
	CFSMR, see Cerebro-facio-thoracic dysplasia
	CFTD, see Congenital fiber-type disproportion
	CFTD, see Cerebro-facio-thoracic dysplasia
	CFTDM, see Congenital fiber-type disproportion
	CGD, see Chronic granulomatous disease
	CGL, see Chronic myeloid leukemia
	CH, see Congenital hypothyroidism
	CHAC, see Chorea-acanthocytosis
	Chanarin-Dorfman disease, see Chanarin-Dorfman syndrome
	Chanarin-Dorfman syndrome
	channelopathy-associated insensitivity to pain, see Congenital insensitivity to pain
	Char syndrome
	Charcot disease, see Amyotrophic lateral sclerosis
	Charcot-Marie-Tooth disease
	Charcot-Marie-Tooth hereditary neuropathy, see Charcot-Marie-Tooth disease
	Charcot-Marie-Tooth syndrome, see Charcot-Marie-Tooth disease
	CHARGE association, see CHARGE syndrome
	CHARGE syndrome
	Charlevoix disease, see Andermann syndrome
	Charlevoix-Saguenay spastic ataxia, see Autosomal recessive spastic ataxia of Charlevoix-Saguenay
	CHD2 encephalopathy, see CHD2 myoclonic encephalopathy
	CHD2 myoclonic encephalopathy
	CHD2-related neurodevelopmental disorders, see CHD2 myoclonic encephalopathy
	CHDM, see Chordoma
	Chediak-Higashi syndrome
	Chediak-Steinbrinck-Higashi syndrome, see Chediak-Higashi syndrome
	Chemke syndrome, see Walker-Warburg syndrome
	chemodectoma, see Nonsyndromic paraganglioma
	Cheney syndrome, see Hajdu-Cheney syndrome
	cherry red spot myoclonus syndrome, see Sialidosis
	Cherubism
	cheveux incoiffables, see Uncombable hair syndrome
	CHF, see Congenital hepatic fibrosis
	CHH, see Cartilage-hair hypoplasia
	CHILD syndrome, see Congenital hemidysplasia with ichthyosiform erythroderma and limb defects
	Childhood absence epilepsy
	childhood ataxia with central nervous system hypomyelination, see Leukoencephalopathy with vanishing white matter
	childhood epileptic encephalopathy with diffuse slow spikes and waves, see Lennox-Gastaut syndrome
	Childhood myocerebrohepatopathy spectrum
	childhood-onset polyarteritis nodosa, see Adenosine deaminase 2 deficiency
	childhood-onset primary osteoporosis, see Juvenile primary osteoporosis
	CHMP2B-related frontotemporal dementia
	CHMRQ1, see VLDLR-associated cerebellar hypoplasia
	choanal atresia-hearing loss-cardiac defects-craniofacial dysmorphism syndrome, see Burn-McKeown syndrome
	Cholangiocarcinoma
	cholangiocarcinoma of biliary tract, see Cholangiocarcinoma
	cholangiocellular carcinoma, see Cholangiocarcinoma
	cholestanol storage disease, see Cerebrotendinous xanthomatosis
	cholestanolosis, see Cerebrotendinous xanthomatosis
	cholestasis with delta(4)-3-oxosteroid 5-beta-reductase deficiency, see Congenital bile acid synthesis defect type 2
	cholestasis with peripheral pulmonary stenosis, see Alagille syndrome
	Cholesterol thesaurismosis, see Tangier disease
	cholinesterase II deficiency, see Pseudocholinesterase deficiency
	chondrodysplasia punctata 1, X-linked, see X-linked chondrodysplasia punctata 1
	chondrodysplasia punctata 2, X-linked, see X-linked chondrodysplasia punctata 2
	chondrodysplasia punctata, rhizomelic, see Rhizomelic chondrodysplasia punctata
	chondrodysplasia with hemangioma, see Maffucci syndrome
	chondrodysplasia with multiple dislocations, see CHST3-related skeletal dysplasia
	chondrodystrophic myotonia, see Schwartz-Jampel syndrome
	chondrodystrophy with sensorineural deafness, see Otospondylomegaepiphyseal dysplasia
	chondrodystrophy, hydropic and prenatally lethal type, see Greenberg dysplasia
	chondroectodermal dysplasia, see Ellis-van Creveld syndrome
	chondroectodermal dysplasia-like syndrome, see Asphyxiating thoracic dystrophy
	chondroplasia angiomatosis, see Maffucci syndrome
	CHOPS syndrome
	chordocarcinoma, see Chordoma
	chordoepithelioma, see Chordoma
	Chordoma
	Chorea-acanthocytosis
	choreoacanthocytosis, see Chorea-acanthocytosis
	choreoathetosis self-mutilation syndrome, see Lesch-Nyhan syndrome
	choreoathetosis, hypothyroidism, and neonatal respiratory distress, see Brain-lung-thyroid syndrome
	chorioretinal anomalies with ACC, see Aicardi syndrome
	chorioretinal dystrophy, spinocerebellar ataxia, and hypogonadotropic hypogonadism, see Boucher-Neuhäuser syndrome
	choroidal sclerosis, see Choroideremia
	Choroideremia
	Chotzen syndrome, see Saethre-Chotzen syndrome
	chreoathetosis and congenital hypothyroidism with or without pulmonary dysfunction, see Brain-lung-thyroid syndrome
	Christ-Siemens-Touraine syndrome, see Hypohidrotic ectodermal dysplasia
	Christianson syndrome
	chromosome 10q26 deletion syndrome, see 10q26 deletion syndrome
	chromosome 11p11.2 deletion syndrome, see Potocki-Shaffer syndrome
	chromosome 15q13.3 deletion syndrome, see 15q13.3 microdeletion
	chromosome 15q15.3 deletion syndrome, see Sensorineural deafness and male infertility
	chromosome 16p12.1 deletion syndrome, 520-kb, see 16p12.2 microdeletion
	chromosome 17p deletion syndrome, see Smith-Magenis syndrome
	chromosome 17p11.2 duplication syndrome, see Potocki-Lupski syndrome
	chromosome 17q12 duplication syndrome, see 17q12 duplication
	chromosome 17q21.31 microdeletion syndrome, see Koolen-de Vries syndrome
	chromosome 18 deletion syndrome, see Proximal 18q deletion syndrome
	chromosome 18 long arm deletion syndrome, see Distal 18q deletion syndrome
	chromosome 18 long arm deletion syndrome, see Proximal 18q deletion syndrome
	chromosome 18q deletion syndrome, see Distal 18q deletion syndrome
	chromosome 18q monosomy, see Distal 18q deletion syndrome
	chromosome 18q monosomy, see Proximal 18q deletion syndrome
	chromosome 18q- syndrome, see Distal 18q deletion syndrome
	chromosome 18q- syndrome, see Proximal 18q deletion syndrome
	chromosome 19p13.13 deletion syndrome, see 19p13.13 deletion syndrome
	chromosome 1p36 deletion syndrome, see 1p36 deletion syndrome
	chromosome 1q21.1 deletion syndrome, see 1q21.1 microdeletion
	chromosome 1q21.1 deletion syndrome, 1.35-Mb, see 1q21.1 microdeletion
	chromosome 1q21.1 deletion syndrome, 200-KB, see Thrombocytopenia-absent radius syndrome
	chromosome 22q11.2 duplication syndrome, see 22q11.2 duplication
	chromosome 22q11.2 microduplication syndrome, see 22q11.2 duplication
	chromosome 2q32-q33 deletion syndrome, see SATB2-associated syndrome
	chromosome 2q37 deletion syndrome (disorder), see 2q37 deletion syndrome
	chromosome 3, deletion 3p, see 3p deletion syndrome
	chromosome 3, monosomy 3p, see 3p deletion syndrome
	chromosome 3-linked frontotemporal dementia, see CHMP2B-related frontotemporal dementia
	chromosome 3p deletion syndrome, see 3p deletion syndrome
	chromosome 3q29 deletion syndrome, see 3q29 microdeletion syndrome
	chromosome 3q29 duplication syndrome, see 3q29 microduplication syndrome
	chromosome 4p deletion syndrome, see Wolf-Hirschhorn syndrome
	chromosome 4p monosomy, see Wolf-Hirschhorn syndrome
	chromosome 5p- syndrome, see Cri-du-chat syndrome
	chromosome 5q deletion syndrome, see 5q minus syndrome
	chromosome 7q11.23 duplication, see 7q11.23 duplication syndrome
	chromosome 7q11.23 duplication syndrome, see 7q11.23 duplication syndrome
	chromosome 8q24.1 deletion syndrome, see Trichorhinophalangeal syndrome type II
	chromosome 9q deletion syndrome, see Kleefstra syndrome
	chromosome Xq26 microduplication syndrome, see X-linked acrogigantism
	chromosome Xq26.3 duplication syndrome, see X-linked acrogigantism
	chromosome XXXXY syndrome, see 49,XXXXY syndrome
	Chronic atrial and intestinal dysrhythmia
	chronic congenital agenerative anemia, see Diamond-Blackfan anemia
	chronic congenital idiopathic hyperphosphatasemia, see Juvenile Paget disease
	chronic familial methemoglobin reductase deficiency, see Autosomal recessive congenital methemoglobinemia
	chronic granulocytic leukemia, see Chronic myeloid leukemia
	Chronic granulomatous disease
	chronic idiopathic intestinal pseudo-obstruction, see Intestinal pseudo-obstruction
	chronic idiopathic jaundice, see Dubin-Johnson syndrome
	chronic idiopathic jaundice with pigmented liver, see Dubin-Johnson syndrome
	chronic idiopathic myelofibrosis, see Primary myelofibrosis
	chronic infantile neurologic, cutaneous, and articular syndrome, see Neonatal onset multisystem inflammatory disease
	chronic infantile neurological, cutaneous and articular syndrome, see Neonatal onset multisystem inflammatory disease
	chronic lymphocytic thyroiditides, see Hashimoto thyroiditis
	chronic lymphocytic thyroiditis, see Hashimoto thyroiditis
	Chronic Motor and Vocal Tic Disorder, see Tourette syndrome
	chronic myelocytic leukemia, see Chronic myeloid leukemia
	chronic myelogenous leukemia, see Chronic myeloid leukemia
	Chronic myeloid leukemia
	chronic myelomonocytic leukemia, see PDGFRB-associated chronic eosinophilic leukemia
	chronic myeloproliferative disorder with eosinophilia, see PDGFRB-associated chronic eosinophilic leukemia
	chronic neurologic, cutaneous, and articular syndrome, see Neonatal onset multisystem inflammatory disease
	chronic progressive external ophthalmoplegia, see Progressive external ophthalmoplegia
	chronic recurrent multifocal osteomyelitis, congenital dyserythropoietic anemia, and neutrophilic dermatosis, see Majeed syndrome
	chronic relapsing thrombotic thrombocytopenic purpura, see Thrombotic thrombocytopenic purpura
	CHS, see Chediak-Higashi syndrome
	CHST3-related skeletal dysplasia
	CHT, see Congenital hypothyroidism
	Chylomicron retention disease
	CID due to DOCK8 deficiency, see DOCK8 immunodeficiency syndrome
	CID due to PGM3 deficiency, see PGM3-congenital disorder of glycosylation
	CIIP, see Intestinal pseudo-obstruction
	CINCA, see Neonatal onset multisystem inflammatory disease
	CINCA syndrome, see Neonatal onset multisystem inflammatory disease
	CIP, see Congenital insensitivity to pain
	CIPA, see Congenital insensitivity to pain with anhidrosis
	CIPO, see Intestinal pseudo-obstruction
	cirrhosis, cryptogenic, see Cryptogenic cirrhosis
	CISS, see Cold-induced sweating syndrome
	CIT, see Citrullinemia
	Citrullinemia
	citrullinuria, see Citrullinemia
	classic Addison disease, see Autoimmune Addison disease
	classic distal renal tubular acidosis, see SLC4A1-associated distal renal tubular acidosis
	classic galactosemia, see Galactosemia
	classic migraine, see Migraine
	classic Refsum disease, see Refsum disease
	classical lissencephaly, see Isolated lissencephaly sequence
	classical lissencephaly syndrome, see Miller-Dieker syndrome
	claw-shaped nails, see Nonsyndromic congenital nail disorder 10
	CLCN2-related leukoencephalopathy
	cleft lip and/or palate with mucous cysts of lower lip, see Van der Woude syndrome
	cleft spine, see Spina bifida
	clefting, ectropion, and conical teeth, see Blepharocheilodontic syndrome
	cleidocranial dysostosis, see Cleidocranial dysplasia
	Cleidocranial dysplasia
	Clericuzio type poikiloderma with neutropenia, see Poikiloderma with neutropenia
	clinical depression, see Depression
	CLN1, see CLN1 disease
	CLN1 disease
	CLN10, see CLN10 disease
	CLN10 disease
	CLN11 disease
	CLN2 disease
	CLN3 disease
	CLN3-related neuronal ceroid-lipofuscinosis, see CLN3 disease
	CLN4 disease
	CLN4B, see CLN4 disease
	CLN5 disease
	CLN6 disease
	CLN6-related neuronal ceroid lipofuscinosis, see CLN6 disease
	CLN7, see CLN7 disease
	CLN7 disease
	CLN7 disease, late infantile, see CLN7 disease
	CLN8 disease
	clonal eosinophilia with chronic myeloproliferative disorder, see PDGFRB-associated chronic eosinophilic leukemia
	Clopidogrel resistance
	close sighted, see Nearsightedness
	Clouston hidrotic ectodermal dysplasia, see Clouston syndrome
	Clouston syndrome
	Clouston's syndrome, see Clouston syndrome
	CLPB deficiency
	CLS, see Coffin-Lowry syndrome
	CM-AVM, see Capillary malformation-arteriovenous malformation syndrome
	CMAMMA, see Combined malonic and methylmalonic aciduria
	CMD, see Craniometaphyseal dysplasia
	CMD3B, see X-linked dilated cardiomyopathy
	CMDD, see Craniometaphyseal dysplasia
	CMDJ, see Craniometaphyseal dysplasia
	CMDR, see Craniometaphyseal dysplasia
	CML, see Chronic myeloid leukemia
	CMM, see Congenital mirror movement disorder
	CMO deficiency, see Corticosterone methyloxidase deficiency
	CMRD, see Chylomicron retention disease
	CMS, see Congenital myasthenic syndrome
	CMT, see Charcot-Marie-Tooth disease
	CN-AML, see Cytogenetically normal acute myeloid leukemia
	CNM, see X-linked myotubular myopathy
	CNM, see Centronuclear myopathy
	CNTF receptor-related disorders, see Cold-induced sweating syndrome
	co-contractive retraction syndrome, see Isolated Duane retraction syndrome
	Coats plus syndrome
	Cockayne syndrome
	Cockayne-Pelizaeus-Merzbacher disease, see Pelizaeus-Merzbacher disease
	COD-MD syndrome, see Walker-Warburg syndrome
	coenzyme Q deficiency, see Primary coenzyme Q10 deficiency
	Coffin-Lowry syndrome
	Coffin-Siris syndrome
	COG5-CDG, see COG5-congenital disorder of glycosylation
	COG5-congenital disorder of glycosylation
	cognitive impairment, coarse facies, heart defects, obesity, pulmonary involvement, short stature, and skeletal dysplasia, see CHOPS syndrome
	Cohen syndrome
	cohesinopathy affecting heart and gut rhythm, see Chronic atrial and intestinal dysrhythmia
	COL4A1-related brain small-vessel disease
	cold hypersensitivity, see Familial cold autoinflammatory syndrome
	Cold-induced sweating syndrome
	Cole disease
	colitis gravis, see Ulcerative colitis
	colitis, granulomatous, see Crohn disease
	collagen type VI-related disorders, see Collagen VI-related myopathy
	collagen VI-related myopathies, see Collagen VI-related myopathy
	Collagen VI-related myopathy
	collodion baby, see Lamellar ichthyosis
	collodion baby syndrome, see Lamellar ichthyosis
	Coloboma
	coloboma of optic nerve with renal disease, see Renal coloboma syndrome
	coloboma-ureteral-renal syndrome, see Renal coloboma syndrome
	color blindness, see Color vision deficiency
	color vision defects, see Color vision deficiency
	Color vision deficiency
	ColVI myopathies, see Collagen VI-related myopathy
	combined 17 alpha-hydroxylase/17,20-lyase deficiency, see 17 alpha-hydroxylase/17,20-lyase deficiency
	combined deficiency of sulfite oxidase, xanthine dehydrogenase, and aldehyde oxidase, see Molybdenum cofactor deficiency
	combined deficiency of xanthine dehydrogenase and aldehyde oxidase, see Hereditary xanthinuria
	combined immunodeficiency due to DOCK8 deficiency, see DOCK8 immunodeficiency syndrome
	combined immunodeficiency due to PGM3 deficiency, see PGM3-congenital disorder of glycosylation
	combined immunodeficiency with autoimmunity and spondylometaphyseal dysplasia, see Spondyloenchondrodysplasia with immune dysregulation
	Combined malonic and methylmalonic aciduria
	combined molybdoflavoprotein enzyme deficiency, see Molybdenum cofactor deficiency
	Combined oxidative phosphorylation deficiency 1
	combined oxidative phosphorylation deficiency 12, see Leukoencephalopathy with thalamus and brainstem involvement and high lactate
	combined partial deficiency of 17-hydroxylase and 21-hydroxylase, see Cytochrome P450 oxidoreductase deficiency
	Combined pituitary hormone deficiency
	combined xanthine oxidase and sulfite oxidase and aldehyde oxidase deficiency, see Molybdenum cofactor deficiency
	Comel-Netherton syndrome, see Netherton syndrome
	common migraine, see Migraine
	COMMON syndrome, see BAP1 tumor predisposition syndrome
	common variable hypogammaglobulinemia, see Common variable immune deficiency
	Common variable immune deficiency
	common variable immunodeficiency, see Common variable immune deficiency
	complement 2 deficiency, see Complement component 2 deficiency
	Complement component 2 deficiency
	complement component 3 inactivator deficiency, see Complement factor I deficiency
	Complement component 8 deficiency
	Complement factor I deficiency
	complete HPRT deficiency, see Lesch-Nyhan syndrome
	complete hypoxanthine-guanine phosphoribosyltransferase deficiency, see Lesch-Nyhan syndrome
	Complete LCAT deficiency
	complete PAI-1 deficiency, see Complete plasminogen activator inhibitor 1 deficiency
	Complete plasminogen activator inhibitor 1 deficiency
	complete trisomy 13 syndrome, see Trisomy 13
	complete trisomy 18 syndrome, see Trisomy 18
	complex carbohydrate intolerance, see Glucose-galactose malabsorption
	complex IV deficiency, see Cytochrome c oxidase deficiency
	compression neuropathy, see Hereditary neuropathy with liability to pressure palsies
	compression neuropathy, carpal tunnel, see Carpal tunnel syndrome
	cone-rod degeneration, see Cone-rod dystrophy
	Cone-rod dystrophy
	cone-rod retinal dystrophy, see Cone-rod dystrophy
	congenital absence of brain, see Anencephaly
	congenital absence of nails, see Anonychia congenita
	congenital absence of skin on scalp, see Nonsyndromic aplasia cutis congenita
	congenital absence of the uterus and vagina (CAUV), see Mayer-Rokitansky-Küster-Hauser syndrome
	congenital absence of vas deferens, see Congenital bilateral absence of the vas deferens
	congenital adrenal hyperplasia 1, see 21-hydroxylase deficiency
	Congenital adrenal hyperplasia due to 11-beta-hydroxylase deficiency
	congenital adrenal hyperplasia due to 17-alpha-hydroxylase deficiency, see 17 alpha-hydroxylase/17,20-lyase deficiency
	congenital adrenal hyperplasia due to 21 hydroxylase deficiency, see 21-hydroxylase deficiency
	congenital adrenal hyperplasia due to apparent combined p450c17 and p450c21 deficiency, see Cytochrome P450 oxidoreductase deficiency
	congenital adrenal hyperplasia type 5, see 17 alpha-hydroxylase/17,20-lyase deficiency
	Congenital afibrinogenemia
	congenital agammaglobulinemia, see X-linked agammaglobulinemia
	congenital agranulocytosis, see Severe congenital neutropenia
	congenital alopecia and nail dystrophy associated with severe functional T-cell immunodeficiency, see T-cell immunodeficiency, congenital alopecia, and nail dystrophy
	congenital alveolar capillary dysplasia, see Alveolar capillary dysplasia with misalignment of pulmonary veins
	congenital amaurosis of retinal origin, see Leber congenital amaurosis
	congenital analgesia, see Congenital insensitivity to pain
	congenital aneurysm of ascending aorta, see Familial thoracic aortic aneurysm and dissection
	congenital aniridia, see Aniridia
	Congenital anomalies of kidney and urinary tract
	Congenital Antithrombin III Deficiency, see Hereditary antithrombin deficiency
	congenital aplasia of vas deferens, see Congenital bilateral absence of the vas deferens
	congenital betalipoprotein deficiency syndrome, see Abetalipoproteinemia
	Congenital bilateral absence of the vas deferens
	congenital bilateral absence of vas deferens, see Congenital bilateral absence of the vas deferens
	Congenital bile acid synthesis defect type 1
	Congenital bile acid synthesis defect type 2
	congenital bullous poikiloderma, see Kindler syndrome
	Congenital cataracts, facial dysmorphism, and neuropathy
	congenital central hypoventilation, see Congenital central hypoventilation syndrome
	Congenital central hypoventilation syndrome
	Congenital contractural arachnodactyly
	congenital deafness with inner ear agenesis, microtia, and microdontia, see Congenital deafness with labyrinthine aplasia, microtia, and microdontia
	congenital deafness with keratopachydermia and constrictions of fingers and toes, see Vohwinkel syndrome
	Congenital deafness with labyrinthine aplasia, microtia, and microdontia
	congenital defect of folate absorption, see Hereditary folate malabsorption
	congenital defect of the skull and scalp, see Nonsyndromic aplasia cutis congenita
	congenital deficiency of the leptin receptor, see Leptin receptor deficiency
	congenital diaphragmatic defect, see Congenital diaphragmatic hernia
	Congenital diaphragmatic hernia
	congenital disorder of deglycosylation, see NGLY1-congenital disorder of deglycosylation
	congenital disorder of glycosylation type 1G, see ALG12-congenital disorder of glycosylation
	congenital disorder of glycosylation type 1K, see ALG1-congenital disorder of glycosylation
	congenital disorder of glycosylation type Ia, see PMM2-congenital disorder of glycosylation
	congenital disorder of glycosylation type Ic, see ALG6-congenital disorder of glycosylation
	congenital disorder of glycosylation type Ig, see ALG12-congenital disorder of glycosylation
	congenital disorder of glycosylation type IIi, see COG5-congenital disorder of glycosylation
	congenital disorder of glycosylation, type IIm, see SLC35A2-congenital disorder of glycosylation
	congenital disorder of glycosylation, type Im, see DOLK-congenital disorder of glycosylation
	Congenital dyserythropoietic anemia
	congenital dysplastic angiopathy, see Klippel-Trenaunay syndrome
	congenital dystrophia brevicollis, see Klippel-Feil syndrome
	congenital ectopia lentis, see Isolated ectopia lentis
	congenital enamel hypoplasia, see Amelogenesis imperfecta
	congenital enteropathy, see Microvillus inclusion disease
	congenital erythrocytosis, see Familial erythrocytosis
	congenital erythroid hypoplastic anemia, see Diamond-Blackfan anemia
	congenital external ophthalmoplegia, see Congenital fibrosis of the extraocular muscles
	congenital facial diplegia, see Moebius syndrome
	congenital failure of autonomic control, see Congenital central hypoventilation syndrome
	congenital familial lymphedema, see Milroy disease
	congenital familial protracted diarrhea with enterocyte brush-border abnormalities, see Microvillus inclusion disease
	Congenital fiber-type disproportion
	congenital fibrose liver, see Congenital hepatic fibrosis
	congenital fibrosis of extraocular muscles, see Congenital fibrosis of the extraocular muscles
	Congenital fibrosis of the extraocular muscles
	congenital fibrosis syndrome, see Congenital fibrosis of the extraocular muscles
	Congenital folate malabsorption, see Hereditary folate malabsorption
	Congenital generalized lipodystrophy
	congenital giant pigmented nevus of skin, see Giant congenital melanocytic nevus
	congenital glucose-galactose intolerance, see Glucose-galactose malabsorption
	congenital glucose-galactose malabsorption, see Glucose-galactose malabsorption
	Congenital hemidysplasia with ichthyosiform erythroderma and limb defects
	Congenital hepatic fibrosis
	congenital hereditary hematuria, see Alport syndrome
	congenital hereditary stromal dystrophy of the cornea, see Congenital stromal corneal dystrophy
	congenital hyperammonemia, type I, see Carbamoyl phosphate synthetase I deficiency
	Congenital hyperinsulinism
	congenital hypoaldosteronism, see Corticosterone methyloxidase deficiency
	congenital hypoplasia of spleen, see Isolated congenital asplenia
	congenital hypoplastic anemia of Blackfan and Diamond, see Diamond-Blackfan anemia
	Congenital hypothyroidism
	congenital ichthyosiform erythroderma, see Nonbullous congenital ichthyosiform erythroderma
	congenital icthyosis mental retardation spasticity syndrome, see Sjögren-Larsson syndrome
	congenital indifference to pain, see Congenital insensitivity to pain
	Congenital insensitivity to pain
	congenital insensitivity to pain, see Hereditary sensory and autonomic neuropathy type V
	Congenital insensitivity to pain with anhidrosis
	congenital intestinal aganglionosis, see Hirschsprung disease
	Congenital leptin deficiency
	congenital lipomatosis of pancreas, see Shwachman-Diamond syndrome
	Congenital lysinuria, see Lysinuric protein intolerance
	congenital megacolon, see Hirschsprung disease
	congenital melanocytic nevus syndrome, see Giant congenital melanocytic nevus
	congenital mesodermal dysmorphodystrophy, see Weill-Marchesani syndrome
	congenital methemoglobinemia, see Methemoglobinemia, beta-globin type
	congenital methemoglobinemia due to NADH-cytochrome b5 reductase 3 deficiency, see Autosomal recessive congenital methemoglobinemia
	congenital microcephaly-severe encephalopathy-progressive cerebral atrophy syndrome, see Asparagine synthetase deficiency
	congenital microvillous atrophy, see Microvillus inclusion disease
	Congenital mirror movement disorder
	congenital mirror movements, see Congenital mirror movement disorder
	congenital motor nystagmus, see X-linked infantile nystagmus
	congenital muscular dystrophy with spine rigidity syndrome, see Rigid spine muscular dystrophy
	congenital myasthenia, see Congenital myasthenic syndrome
	Congenital myasthenic syndrome
	congenital myasthenic syndromes, see Congenital myasthenic syndrome
	congenital myopathy with caps, see Cap myopathy
	congenital myopathy with excess of thin filaments, see Actin-accumulation myopathy
	congenital myopathy with fiber type disproportion, see Congenital fiber-type disproportion
	Congenital myotonia, see Myotonia congenita
	congenital myxedema, see Congenital hypothyroidism
	congenital NADH-methemoglobin reductase deficiency, see Autosomal recessive congenital methemoglobinemia
	congenital nephrogenic diabetes insipidus, see Nephrogenic diabetes insipidus
	Congenital nephrotic syndrome
	congenital neuronal ceroid lipofuscinosis, see CLN10 disease
	congenital neutropenia, see Severe congenital neutropenia
	congenital nonbullous ichthyosiform erythroderma, see Nonbullous congenital ichthyosiform erythroderma
	congenital ocular coloboma, see Coloboma
	congenital ophthalmoplegia and facial paresis, see Moebius syndrome
	congenital osteopetrosis, see Osteopetrosis
	congenital oxaluria, see Primary hyperoxaluria
	congenital pachyonychia, see Pachyonychia congenita
	congenital pain indifference, see Congenital insensitivity to pain
	congenital plasminogen activator inhibitor type 1 deficiency, see Complete plasminogen activator inhibitor 1 deficiency
	Congenital plasminogen deficiency
	congenital poikiloderma, see Rothmund-Thomson syndrome
	congenital pontocerebellar hypoplasia, see Pontocerebellar hypoplasia
	congenital prekallikrein deficiency, see Prekallikrein deficiency
	congenital progressive oculo-acoustico-cerebral degeneration, see Norrie disease
	congenital pseudohydrocephalic progeroid syndrome, see Wiedemann-Rautenstrauch syndrome
	congenital pure red cell anemia, see Diamond-Blackfan anemia
	congenital pure red cell aplasia, see Diamond-Blackfan anemia
	congenital reticular ichthyosiform erythroderma, see Ichthyosis with confetti
	congenital retinal blindness, see Leber congenital amaurosis
	congenital scalp defects with distal limb reduction anomalies, see Adams-Oliver syndrome
	congenital scoliosis with unilateral unsegmented bar, see Spondylocarpotarsal synostosis syndrome
	congenital sensory neuropathy, see Hereditary sensory and autonomic neuropathy type II
	congenital sensory neuropathy with selective loss of small myelinated fibers, see Hereditary sensory and autonomic neuropathy type V
	congenital short bowel syndrome, see Intestinal pseudo-obstruction
	Congenital sideroblastic anaemia, see X-linked sideroblastic anemia
	congenital spherocytic hemolytic anemia, see Hereditary spherocytosis
	congenital spherocytosis, see Hereditary spherocytosis
	congenital stiff-man syndrome, see Hereditary hyperekplexia
	congenital stiff-person syndrome, see Hereditary hyperekplexia
	Congenital stromal corneal dystrophy
	congenital stromal dystrophy of the cornea, see Congenital stromal corneal dystrophy
	congenital Stuart factor deficiency, see Factor X deficiency
	Congenital sucrase-isomaltase deficiency
	congenital sucrose intolerance, see Congenital sucrase-isomaltase deficiency
	congenital sucrose-isomaltose malabsorption, see Congenital sucrase-isomaltase deficiency
	congenital synspondylism, see Spondylocarpotarsal synostosis syndrome
	congenital telangiectatic erythema, see Bloom syndrome
	congenital ulcer of the newborn, see Nonsyndromic aplasia cutis congenita
	congenital valvular heart disease, see X-linked cardiac valvular dysplasia
	congenital X-linked retinoschisis, see X-linked juvenile retinoschisis
	congestive cardiomyopathy, see Familial dilated cardiomyopathy
	conical cornea, see Keratoconus
	Conn adenoma, see Aldosterone-producing adenoma
	conorenal dysplasia, see Mainzer-Saldino syndrome
	conorenal syndrome, see Mainzer-Saldino syndrome
	conotruncal anomaly face syndrome (CTAF), see 22q11.2 deletion syndrome
	Conradi-Hünermann Syndrome, see X-linked chondrodysplasia punctata 2
	Conradi-Hünermann-Happle syndrome, see X-linked chondrodysplasia punctata 2
	constitutional liver dysfunction, see Gilbert syndrome
	Constitutional mismatch repair deficiency syndrome
	contraction of palmar fascia, see Dupuytren contracture
	contractural arachnodactyly, congenital, see Congenital contractural arachnodactyly
	copper storage disease, see Wilson disease
	copper transport disease, see Menkes syndrome
	CoQ deficiency, see Primary coenzyme Q10 deficiency
	CORD, see Cone-rod dystrophy
	Core binding factor acute myeloid leukemia
	core-binding factor AML, see Core binding factor acute myeloid leukemia
	Cori disease, see Glycogen storage disease type III
	Cori's disease, see Glycogen storage disease type III
	corneal dystrophy, congenital stromal, see Congenital stromal corneal dystrophy
	corneal dystrophy, juvenile epithelial of Meesmann, see Meesmann corneal dystrophy
	corneal dystrophy, Meesmann epithelial, see Meesmann corneal dystrophy
	Cornelia de Lange syndrome
	corpus callosum agenesis-cataract-immunodeficiency syndrome, see Vici syndrome
	corpus callosum hypoplasia, mental retardation, adducted thumbs, spastic paraplegia, hydrocephalus syndrome, see L1 syndrome
	CORS, see Joubert syndrome
	Corticosteroid-binding globulin deficiency
	corticosterone 18-monooxygenase deficiency, see Corticosterone methyloxidase deficiency
	corticosterone methyl oxidase deficiency, see Corticosterone methyloxidase deficiency
	Corticosterone methyloxidase deficiency
	corticotropin-independent macronodular adrenal hyperplasia, see Primary macronodular adrenal hyperplasia
	Costa de Morte ataxia, see Spinocerebellar ataxia type 36
	Costeff optic atrophy syndrome, see Costeff syndrome
	Costeff syndrome
	Costello syndrome
	coumadin sensitivity, see Warfarin sensitivity
	coumarin resistance, see Warfarin resistance
	Cowden disease, see Cowden syndrome
	Cowden syndrome
	Cowden's disease, see Cowden syndrome
	Cowden's syndrome, see Cowden syndrome
	COX deficiency, see Cytochrome c oxidase deficiency
	coxa plana, see Legg-Calvé-Perthes disease
	COXPD1, see Combined oxidative phosphorylation deficiency 1
	COXPD12, see Leukoencephalopathy with thalamus and brainstem involvement and high lactate
	CPEO, see Progressive external ophthalmoplegia
	CPHD, see Combined pituitary hormone deficiency
	CPP, see Central precocious puberty
	CPT 1A deficiency, see Carnitine palmitoyltransferase I deficiency
	CPT deficiency, hepatic, type I, see Carnitine palmitoyltransferase I deficiency
	CPT I deficiency, see Carnitine palmitoyltransferase I deficiency
	CPT II deficiency, see Carnitine palmitoyltransferase II deficiency
	CPT2 deficiency, see Carnitine palmitoyltransferase II deficiency
	CPVT, see Catecholaminergic polymorphic ventricular tachycardia
	craniocarpotarsal dysplasia, see Freeman-Sheldon syndrome
	craniocarpotarsal dystrophy, see Freeman-Sheldon syndrome
	Cranioectodermal dysplasia
	craniofacial dysarthrosis, see Crouzon syndrome
	craniofacial dysmorphism, skeletal anomalies, and mental retardation syndrome, see Cerebro-facio-thoracic dysplasia
	craniofacial dysostosis, see Crouzon syndrome
	craniofacial dysostosis syndrome, see Crouzon syndrome
	craniofacial dysostosis type 1, see Crouzon syndrome
	craniofacial dysostosis, hypertrichosis, hypoplasia of labia majora, dental and eye anomalies, patent ductus arteriosus, and normal intelligence, see Gorlin-Chaudhry-Moss syndrome
	craniofacial dysostosis, patent ductus arteriosus, hypertrichosis, hypoplasia of labia majora, dental and eye anomalies, see Gorlin-Chaudhry-Moss syndrome
	Craniofacial microsomia
	Craniofacial-deafness-hand syndrome
	craniofacial-skeletal-dermatologic dysplasia, see Pfeiffer syndrome
	craniofacial-ulnar-renal syndrome, see 3MC syndrome
	craniofrontonasal dysplasia, see Craniofrontonasal syndrome
	craniofrontonasal dystosis, see Craniofrontonasal syndrome
	Craniofrontonasal syndrome
	Craniometaphyseal dysplasia
	craniometaphyseal dysplasia, Jackson type, see Craniometaphyseal dysplasia
	cranioorodigital syndrome, see Otopalatodigital syndrome type 2
	cranioorodigital syndrome, see Otopalatodigital syndrome type 1
	cranioskeletal dysplasia with acro-osteolysis, see Hajdu-Cheney syndrome
	craniosynostosis with lid anomalies, see 3MC syndrome
	craniosynostosis with radial defects, see Baller-Gerold syndrome
	craniosynostosis-radial aplasia syndrome, see Baller-Gerold syndrome
	cranium bifidum, see Enlarged parietal foramina
	cranium bifidum occultum, see Enlarged parietal foramina
	CRASH syndrome, see L1 syndrome
	CRB, see Leber congenital amaurosis
	CRD, see Cone-rod dystrophy
	CRD, see Refsum disease
	creatine deficiency syndrome due to AGAT deficiency, see Arginine:glycine amidinotransferase deficiency
	creatine deficiency syndrome due to GAMT deficiency, see Guanidinoacetate methyltransferase deficiency
	creatine transporter defect, see X-linked creatine deficiency
	creatine transporter deficiency, see X-linked creatine deficiency
	Cree encephalitis, see Aicardi-Goutières syndrome
	Cree leukoencephalopathy, see Leukoencephalopathy with vanishing white matter
	cretinism, see Congenital hypothyroidism
	Cri-du-chat syndrome
	CRIE, see Ichthyosis with confetti
	Crigler Najjar syndrome, see Crigler-Najjar syndrome
	Crigler-Najjar syndrome
	Crisponi syndrome, see Cold-induced sweating syndrome
	critical congenital heart defects, see Critical congenital heart disease
	Critical congenital heart disease
	CRMCC, see Coats plus syndrome
	Crohn disease
	Crohn's disease, see Crohn disease
	Crohn's enteritis, see Crohn disease
	Cross-McKusick syndrome, see Troyer syndrome
	Crouzon craniofacial dysostosis, see Crouzon syndrome
	Crouzon disease, see Crouzon syndrome
	Crouzon syndrome
	Crouzon syndrome with acanthosis nigricans
	Crouzon's disease, see Crouzon syndrome
	Crouzonodermoskeletal syndrome, see Crouzon syndrome with acanthosis nigricans
	Cryptogenic cirrhosis
	cryptogenic fibrosing alveolitis, see Idiopathic pulmonary fibrosis
	cryptophthalmos syndactyly syndrome, see Fraser syndrome
	cryptophthalmos syndrome, see Fraser syndrome
	cryptophthalmos with other malformations, see Fraser syndrome
	CS, see Cockayne syndrome
	CS, see Cowden syndrome
	CSCD, see Congenital stromal corneal dystrophy
	CSID, see Congenital sucrase-isomaltase deficiency
	CSNBAD, see Autosomal dominant congenital stationary night blindness
	CSNU, see Cystinuria
	CST syndrome, see Hypohidrotic ectodermal dysplasia
	CTS, see Carpal tunnel syndrome
	CTX, see Cerebrotendinous xanthomatosis
	CUD, see Primary carnitine deficiency
	Curry-Hall syndrome, see Weyers acrofacial dysostosis
	Cushing disease
	cutaneous melanoma, see Melanoma
	cutaneous ossification, see Progressive osseous heteroplasia
	cutaneous/ocular melanoma, atypical melanocytic proliferations, and other internal neoplasms, see BAP1 tumor predisposition syndrome
	cutis gyrata syndrome of Beare and Stevenson, see Beare-Stevenson cutis gyrata syndrome
	cutis gyrata syndrome of Beare-Stevenson, see Beare-Stevenson cutis gyrata syndrome
	Cutis laxa
	CVD1, see X-linked cardiac valvular dysplasia
	CVID, see Common variable immune deficiency
	CVS, see Cyclic vomiting syndrome
	cyclic hematopoesis, see Cyclic neutropenia
	cyclic leucopenia, see Cyclic neutropenia
	Cyclic neutropenia
	Cyclic vomiting syndrome
	cyclical vomiting, see Cyclic vomiting syndrome
	cyclical vomiting syndrome, see Cyclic vomiting syndrome
	cylindromatosis, familial, see Familial cylindromatosis
	CYP21 deficiency, see 21-hydroxylase deficiency
	CYP2C19-related poor drug metabolism, see Clopidogrel resistance
	cystathionine beta synthase deficiency, see Homocystinuria
	cystic disease of ovaries, see Polycystic ovary syndrome
	cystic disease of ovary, see Polycystic ovary syndrome
	Cystic fibrosis
	cystic fibrosis of pancreas, see Cystic fibrosis
	cystic leukoencephalopathy without megalencephaly, see RNAse T2-deficient leukoencephalopathy
	cystine storage disease, see Cystinosis
	Cystinosis
	Cystinuria
	cytochrome b5 reductase deficiency, see Autosomal recessive congenital methemoglobinemia
	Cytochrome c oxidase deficiency
	Cytochrome P450 oxidoreductase deficiency
	cytochrome-c oxidase deficiency, see Cytochrome c oxidase deficiency
	Cytogenetically normal acute myeloid leukemia
	Czech dysplasia
	Czech dysplasia, metatarsal type, see Czech dysplasia
	D-bifunctional protein deficiency
	D-glycerate dehydrogenase deficiency, see Primary hyperoxaluria
	DA1, see Distal arthrogryposis type 1
	DA2A, see Freeman-Sheldon syndrome
	DA2B, see Sheldon-Hall syndrome
	DA9, see Congenital contractural arachnodactyly
	dacryosialoadenopathia atrophicans, see Sjögren syndrome
	DACS, see Congenital stromal corneal dystrophy
	DADA2, see Adenosine deaminase 2 deficiency
	dairy product intolerance, see Lactose intolerance
	Dandy-Walker complex, see Dandy-Walker malformation
	Dandy-Walker cyst, see Dandy-Walker malformation
	Dandy-Walker deformity, see Dandy-Walker malformation
	Dandy-Walker malformation
	Dandy-Walker syndrome, see Dandy-Walker malformation
	Danon disease
	Dappled metaphysis syndrome, see Spondyloepimetaphyseal dysplasia, Strudwick type
	Darier disease
	Darier's Disease, see Darier disease
	Darier-Ferrand tumor, see Dermatofibrosarcoma protuberans
	Darier-Hoffmann tumor, see Dermatofibrosarcoma protuberans
	Darier-White disease, see Darier disease
	dark dot disease, see Dowling-Degos disease
	DAT, see Alzheimer disease
	Davidson disease, see Microvillus inclusion disease
	DBA, see Diamond-Blackfan anemia
	DBMD, see Duchenne and Becker muscular dystrophy
	DBP deficiency, see D-bifunctional protein deficiency
	DBS, see Donnai-Barrow syndrome
	DBS/FOAR syndrome, see Donnai-Barrow syndrome
	DC syndrome, see Subcortical band heterotopia
	DCMA, see Dilated cardiomyopathy with ataxia syndrome
	DCMA syndrome, see Dilated cardiomyopathy with ataxia syndrome
	DCO, see Léri-Weill dyschondrosteosis
	DDC deficiency, see Aromatic l-amino acid decarboxylase deficiency
	DDD, see Dowling-Degos disease
	DDD, see C3 glomerulopathy
	DDD/MPGNII, see C3 glomerulopathy
	DDPAC, see Frontotemporal dementia with parkinsonism-17
	DDS, see Denys-Drash syndrome
	DDU, see Vibratory urticaria
	De Grouchy syndrome, see Distal 18q deletion syndrome
	De la Chapelle dysplasia, see Atelosteogenesis type 2
	de Lange syndrome, see Cornelia de Lange syndrome
	De Morsier syndrome, see Septo-optic dysplasia
	de Toni-Caffey disease, see Caffey disease
	De Vivo disease, see GLUT1 deficiency syndrome
	deafness and myopia, see Deafness and myopia syndrome
	Deafness and myopia syndrome
	deafness and pili torti, Bjornstad type, see Björnstad syndrome
	deafness due to old age, see Age-related hearing loss
	deafness syndrome, progressive, with blindness, dystonia, fractures, and mental deficiency, see Deafness-dystonia-optic neuronopathy syndrome
	deafness with goiter, see Pendred syndrome
	deafness with LAMM, see Congenital deafness with labyrinthine aplasia, microtia, and microdontia
	deafness, cochlear, plus, see Deafness and myopia syndrome
	deafness, congenital, and functional heart disease, see Jervell and Lange-Nielsen syndrome
	deafness, onychodystrophy, osteodystrophy, and mental retardation syndrome, see DOORS syndrome
	deafness-dystonia-optic atrophy syndrome, see Deafness-dystonia-optic neuronopathy syndrome
	Deafness-dystonia-optic neuronopathy syndrome
	deafness-imperforate anus-hypoplastic thumbs syndrome, see Townes-Brocks Syndrome
	deafness-infertility syndrome, see Sensorineural deafness and male infertility
	deafness-oncychodystrophy-osteodystrophy-intellectual disability syndrome, see DOORS syndrome
	deafness-onychoosteodystrophy-intellectual disability syndrome, see DOORS syndrome
	deafness-retinitis pigmentosa syndrome, see Usher syndrome
	DEB, see Dystrophic epidermolysis bullosa
	debrancher deficiency, see Glycogen storage disease type III
	decorin-associated congenital stromal corneal dystrophy, see Congenital stromal corneal dystrophy
	deep fibromatosis, see Desmoid tumor
	defect of enterocyte intrinsic factor receptor, see Imerslund-Gräsbeck syndrome
	defective color vision, see Color vision deficiency
	deficiency disease, phenylalanine hydroxylase, see Phenylketonuria
	deficiency mutase phosphoglycerate, see Phosphoglycerate mutase deficiency
	deficiency of 3-hydroxyacyl-CoA dehydrogenase, see 3-hydroxyacyl-CoA dehydrogenase deficiency
	deficiency of 3beta-hydroxysterol delta24-reductase, see Desmosterolosis
	deficiency of acyl-CoA dehydrogenase family member 9, see ACAD9 deficiency
	deficiency of ADA2, see Adenosine deaminase 2 deficiency
	Deficiency of alkaline phosphatase, see Hypophosphatasia
	deficiency of alpha-glucosidase, see Pompe disease
	deficiency of alpha-mannosidase, see Alpha-mannosidosis
	deficiency of aromatic-L-amino-acid decarboxylase, see Aromatic l-amino acid decarboxylase deficiency
	deficiency of beta-ureidopropionase, see Beta-ureidopropionase deficiency
	deficiency of butyryl-CoA dehydrogenase, see Short-chain acyl-CoA dehydrogenase deficiency
	deficiency of butyrylcholine esterase, see Pseudocholinesterase deficiency
	deficiency of cathepsin A, see Galactosialidosis
	deficiency of cytochrome-b5 reductase, see Autosomal recessive congenital methemoglobinemia
	deficiency of factor XIII, see Factor XIII deficiency
	deficiency of ferroxidase, see Aceruloplasminemia
	deficiency of glucose-6-phosphate dehydrogenase, see Glucose-6-phosphate dehydrogenase deficiency
	deficiency of glutathione synthase, see Glutathione synthetase deficiency
	deficiency of glutathione synthetase, see Glutathione synthetase deficiency
	deficiency of glycoprotein complex IIb-IIIa, see Glanzmann thrombasthenia
	deficiency of guanidinoacetate methyltransferase, see Guanidinoacetate methyltransferase deficiency
	deficiency of guanine phosphoribosyltransferase, see Lesch-Nyhan syndrome
	Deficiency of hydroxymethylglutaryl-CoA lyase, see 3-hydroxy-3-methylglutaryl-CoA lyase deficiency
	deficiency of hypoxanthine phosphoribosyltransferase, see Lesch-Nyhan syndrome
	deficiency of isobutyryl-CoA dehydrogenase, see Isobutyryl-CoA dehydrogenase deficiency
	deficiency of lactate dehydrogenase, see Lactate dehydrogenase deficiency
	deficiency of luteinizing hormone-releasing hormone with ataxia, see Gordon Holmes syndrome
	deficiency of malonyl-CoA decarboxylase, see Malonyl-CoA decarboxylase deficiency
	Deficiency of methionine adenosyltransferase, see Hypermethioninemia
	Deficiency of methylcrotonoyl-CoA carboxylase, see 3-methylcrotonyl-CoA carboxylase deficiency
	deficiency of molybdenum cofactor, see Molybdenum cofactor deficiency
	deficiency of monoamine oxidase A, see Monoamine oxidase A deficiency
	deficiency of N-acetylglucosamine-phosphate mutase 1, see PGM3-congenital disorder of glycosylation
	deficiency of N-glycanase 1, see NGLY1-congenital disorder of deglycosylation
	deficiency of phosphoglucomutase 3, see PGM3-congenital disorder of glycosylation
	deficiency of phosphotriose isomerase, see Triosephosphate isomerase deficiency
	deficiency of platelet fibrinogen receptor, see Glanzmann thrombasthenia
	deficiency of platelet glycoprotein 1b, see Bernard-Soulier syndrome
	deficiency of steroid 11-beta-monooxygenase, see Congenital adrenal hyperplasia due to 11-beta-hydroxylase deficiency
	deficiency of steroid 17-alpha-monooxygenase, see 17 alpha-hydroxylase/17,20-lyase deficiency
	deficiency of the aminoacylase-1 enzyme, see Aminoacylase 1 deficiency
	deficiency of the interleukin-36 receptor antagonist, see Generalized pustular psoriasis
	deficiency, Laki-Lorand factor, see Factor XIII deficiency
	deficient alpha granule syndrome, see Gray platelet syndrome
	degenerative joint disease, see Osteoarthritis
	degenerative polyarthritis, see Osteoarthritis
	degenerative retinoschisis, see X-linked juvenile retinoschisis
	del(18q) syndrome, see Distal 18q deletion syndrome
	del(18q) syndrome, see Proximal 18q deletion syndrome
	del(3p) syndrome, see 3p deletion syndrome
	del(4p) syndrome, see Wolf-Hirschhorn syndrome
	deletion 17p syndrome, see Smith-Magenis syndrome
	deletion 17q12, see 17q12 deletion syndrome
	deletion 22q11.2 syndrome, see 22q11.2 deletion syndrome
	deletion 22q13 syndrome, see 22q13.3 deletion syndrome
	deletion 22q13.3 syndrome, see 22q13.3 deletion syndrome
	deletion 2q37, see 2q37 deletion syndrome
	deletion 3p, see 3p deletion syndrome
	dementia of the Lewy body type, see Dementia with Lewy bodies
	dementia praecox, see Schizophrenia
	dementia with amyotrophic lateral sclerosis, see Amyotrophic lateral sclerosis
	Dementia with Lewy bodies
	dementia, Lewy body, see Dementia with Lewy bodies
	demyelinogenic leukodystrophy, see Alexander disease
	dense deposit disease, see C3 glomerulopathy
	Dent disease
	Dent's disease, see Dent disease
	Dentatorubral-pallidoluysian atrophy
	Dentinogenesis imperfecta
	dento-osseous dysplasia, see Cleidocranial dysplasia
	dentoleukoencephalopathy, see Pol III-related leukodystrophy
	Dents disease, see Dent disease
	Denys-Drash syndrome
	Deoxyguanosine kinase deficiency
	Depression
	depression in a seasonal pattern, see Seasonal affective disorder
	depression, bipolar, see Bipolar disorder
	depression; seasonal, see Seasonal affective disorder
	depressive disorder, see Depression
	Der(22) syndrome due to 3:1 meiotic disjunction events, see Emanuel syndrome
	Dercum disease, see Adiposis dolorosa
	Dercum's disease, see Adiposis dolorosa
	Dercum-Vitaut syndrome, see Adiposis dolorosa
	dermal eccrine cylindroma, see Familial cylindromatosis
	dermatofibrosarcoma, see Dermatofibrosarcoma protuberans
	Dermatofibrosarcoma protuberans
	dermatofibrosis disseminata lenticularis, see Buschke-Ollendorff syndrome
	dermatofibrosis lenticularis disseminata, see Buschke-Ollendorff syndrome
	dermatofibrosis lenticularis disseminata with osteopoikilosis, see Buschke-Ollendorff syndrome
[truncated: 5,539 more rows]

## Sheet: State Reportable Conditions
Alabama	On NHGRI List? (Yes or No)	On GHR List? (Yes or No)	Alaska	On NHGRI List? (Yes or No)	On GHR List? (Yes or No)	Arizona	On NHGRI List? (Yes or No)	On GHR List? (Yes or No)	Arkansas	On NHGRI List? (Yes or No)	On GHR List? (Yes or No)	California	On NHGRI List? (Yes or No)	On GHR List? (Yes or No)	Colorado	On NHGRI List? (Yes or No)	On GHR List? (Yes or No)	Connecticut	On NHGRI List? (Yes or No)	On GHR List? (Yes or No)	Delaware	On NHGRI List? (Yes or No)	On GHR List? (Yes or No)	Florida	On NHGRI List? (Yes or No)	On GHR List? (Yes or No)	Georgia	On NHGRI List? (Yes or No)	On GHR List? (Yes or No)	Hawaii	On NHGRI List? (Yes or No)	On GHR List? (Yes or No)	Idaho	On NHGRI List? (Yes or No)	On GHR List? (Yes or No)	Illinois	On NHGRI List? (Yes or No)	On GHR List? (Yes or No)	Indiana	On NHGRI List? (Yes or No)	On GHR List? (Yes or No)	Iowa	On NHGRI List? (Yes or No)	On GHR List? (Yes or No)	Kansas	On NHGRI List? (Yes or No)	On GHR List? (Yes or No)	Kentucky	On NHGRI List? (Yes or No)
Anaplasmosis	No	No	Acquired immune deficiency syndrome (AIDS)	No	No	Anaplasmosis	No	No	Anaplasmosis	No	No	Anaplasmosis	No	No	Acinetobacter baumannii, carbapenem-resistant (CRAB)	No	No	Acquired Immunodeficiency Syndrome (1,2)	No	No	Acquired Immune Deficiency Syndrome (AIDS) (S)	No	No	Acquired immune deficiency syndrome (AIDS)	No	No	acute and chronic hepatitis E (acute) influenza-associated death	No	No	Acquired Immunodeficiency Syndrome (CDC Case Definition)	No	No	Amebiasis and free-living amebae	No	No	Anaplasmosis	No	No	Acquired Immunodeficiency Syndrome (AIDS)	No	No	Acquired immune deficiency syndrome (AIDS) and AIDSdefining conditions	No	No	Acquired Immune Deficiency Syndrome (AIDS)	No	No	AIDS	No
Anthrax, Human	No	No	Amnestic shellfish (domoic acid) intoxication	No	No	Anthrax, Human	No	No	Anthrax	No	No	Anthrax, human or animal	No	No	Acute flaccid myelitis	No	No	Acute flaccid myelitis	No	No	Amoebiasis	No	No	Amebic encephalitis	No	No	acute flaccid myelitis	No	No	Amebiasis	No	No	Anthrax	No	No	Any suspected bioterrorist threat	No	No	Animal Bites	No	No	Anthrax (Bacillus anthracis)	No	No	Amebiasis	No	No	Animal bites	No
Arboviral diseases (includes West Nile virus, Zika virus, and other Arboviral diseases)	No	No	Anthrax	No	No	Arboviral diseases (includes West Nile virus, Zika virus, and other Arboviral diseases)	No	No	Arboviral, neuro and non-neuroinvasive	No	No	Babesiosis	No	No	Animal bites by dogs, cats, bats,skunks, foxes, eraccoons, coyotes, or other wild carnivores	No	No	Acute HIV infection	No	No	Anthrax (T)	No	No	Anthrax	No	No	AIDS	No	No	Angiostrongyliasis	No	No	Botulism: foodborne, infant, other	No	No	Anthrax	No	No	Anaplasmosis (Anaplasma species)	No	No	Botulism (including Infant Botulism) (Clostridium botulinum)	No	No	Anthrax	No	No	Animal conditions known to be communicable to man	No
Babesiosis	No	No	Antibiotic-resistant organisms of national significance,	No	No	Babesiosis	No	No	Asbestosis	No	No	Botulism	No	No	Animal bites by mammals not listed above	No	No	Anthrax	No	No	Arboviruses (Mosquito and Tick borne viruses) such as West Nile Virus, Zika, Dengue, Chikungunya	No	No	Arsenic poisoning	No	No	all acute arboviral infections	No	No	Anthrax	No	No	Brucellosis	No	No	Arboviruses	No	No	Anthrax (Bacillus anthracis)	No	No	Brucellosis (Brucella)	No	No	Arboviral disease (including West Nile virus, Western	No	No	Anthrax	No
Botulism	No	No	Arboviral diseases, including West Nile virus infection	No	No	Botulism	No	No	Babesiosis	No	No	Brucellosis, animal	No	No	Anthrax	No	No	Babesiosis	No	No	Babesiosis	No	No	Arboviral diseases not otherwise listed	No	No	anaplasmosis	No	No	Botulism, Foodborne	No	No	Campylobacteriosis	No	No	Babesiosis	No	No	Arboviral (Eastern Equine, St. Louis, La Crosse, West Nile, California, Western Equine, Powassan, Japanese)	No	No	Campylobacteriosis (Campylobacter)	No	No	Equine encephalitis (WEE) and St. Louis encephalitis	No	No	Asbestosis	No
Brucellosis	No	No	aureus and carbapenemase-producing	No	No	Brucellosis	No	No	Bacillus cereus	No	No	Brucellosis, human	No	No	Arboviral Disease	No	No	Borrelia miyamotoi disease	No	No	Botulism (T)	No	No	Babesiosis	No	No	animal bites	No	No	Botulism, wound or infant	No	No	Cancer	Yes	Yes	Botulism, foodborne (immediate)	No	No	Babesiosis (Babesia species)	No	No	Chlamydia (Chlamydia trachomatis)	No	No	(SLE)) - indicate virus whenever possible	No	No	Botulism, including infant	No
Campylobacteriosis	No	No	B, human immunodeficiency virus (HIV), or syphilis	No	No	Campylobacteriosis	No	No	Bacillus cereus bv anthracis or Bacillus species that cannot be ruled out as B. anthracis or B. cereus bv anthracis	No	No	Campylobacteriosis	No	No	Botulism	No	No	Botulism	No	No	Brucellosis	No	No	Botulism, foodborne, wound, and unspecified	No	No	anthrax	No	No	Brucellosis	No	No	Chancroid	No	No	Botulism, infant, wound, other	No	No	Botulism (Clostridium botulinum)	No	No	Cholera (Vibrio cholera)	No	No	Botulism	No	No	Brucellosis	No
Chancroid	No	No	Botulism	No	No	Chancroid	No	No	Blastomycosis	No	No	Chancroid	No	No	Brucellosis	No	No	Brucellosis	No	No	Campylobacteriosis	No	No	Botulism, infant	No	No	any cluster of illnesses	No	No	Campylobacteriosis	No	No	Chlamydia trachomatis	No	No	Brucellosis	No	No	Brucellosis (Brucella species)	No	No	Cryptosporidiosis (Cryptosporidium)	No	No	Brucellosis	No	No	Campylobacteriosis	No
Chlamydia trachomatis infection	No	No	Brucellosis	No	No	Chlamydia trachomatis infection	No	No	Blood lead levels	No	No	Chickenpox	No	No	Campylobacteriosis	No	No	California group arbovirus infection	No	No	Chancroid (S)	No	No	Brucellosis	No	No	aseptic meningitis	No	No	Chickenpox - varicella (report individual cases)	No	No	Cholera	No	No	California Encephalitis virus	No	No	Campylobacteriosis (Campylobacter species)	No	No	Cyclosporiasis (Cyclospora)	No	No	Campylobacter infections	No	No	Chancroid	No
Cholera	No	No	Campylobacteriosis	No	No	Cholera	No	No	Botulism (all types)	No	No	Chikungunya Virus Infection	No	No	Candida auris	No	No	Campylobacteriosis	No	No	Chickenpox (Varicella)	No	No	California serogroup virus disease	No	No	babesiosis	No	No	Chlamydia (Chlamydia trachomatis)	No	No	Cryptosporidiosis	No	No	Campylobacteriosis	No	No	Carbapenemase‐producing Carbapenem‐ resistant Enterobacteriaceae (CP‐CRE)	No	No	Diphtheria (Corynebacterium diphtheriae)	No	No	Chancroid	No	No	Chlamydia trachomatis	No
Coccidioidomycosis	No	No	Chancroid	No	No	Coccidioidomycosis	No	No	Brucellosis	No	No	Cholera	No	No	Candidemia	No	No	Candida auris	No	No	Chlamydia (S)	No	No	Campylobacteriosis	No	No	blood lead level (all)	No	No	Cholera	No	No	Diphtheria	No	No	Candida auris	No	No	Chancroid (Haemophilus ducreyi)	No	No	Escherichia coli shiga toxin-producing and related diseases (includes HUS and TTP)	No	No	Chlamydia trachomatis genital infection	No	No	Cholera	No
Cryptosporidiosis	No	No	Chlamydia trachomatis infection	No	No	Cryptosporidiosis	No	No	Byssinosis	No	No	Ciguatera Fish Poisoning	No	No	Catheter-associated urinary tract infection	No	No	Chancroid	No	No	Cholera (toxigenic Vibrio cholerae 01 or 0139) (T)	No	No	Cancer, excluding non-melanoma skin cancer	Yes	Yes	botulism	No	No	Congenital Rubella Syndrome	No	No	Echinococcosis	No	No	Carbapenem-resistant Enterobacteriaceae	No	No	Chikungunya virus	No	No	Giardiasis (Giardia)	No	No	Cholera	No	No	Coal workers’ pneumoconiosis	No
Cyclosporiasis	No	No	Ciguatera fish poisoning	No	No	Cyclosporiasis	No	No	Campylobacteriosis	No	No	Coccidioidomycosis	No	No	Chancroid	No	No	Chickenpox	No	No	Coccodioidomycosis	No	No	Carbon monoxide poisoning	No	No	brucellosis	No	No	Cryptosporidiosis	No	No	Encephalitis, viral or aseptic	No	No	Chancroid	No	No	Chlamydia trachomatis, genital infection	No	No	Gonorrhea (Neisseria gonorrhoeae)	No	No	Cryptosporidiosis	No	No	Cryptosporidiosis	No
Dengue virus infection	No	No	Cryptosporidiosis	No	No	Dengue virus infection	No	No	Candida auris (candida haemulonii)	No	No	Coronavirus Disease 2019	No	No	Chikungunya	No	No	Chickenpox-related death	No	No	Creutzfeldt-Jakob Disease (T)	No	No	Chancroid	No	No	campylobacteriosis	No	No	Cyclosporiasis	No	No	Escherichia coli O157:H7 and other shiga-toxin producing E. coli (STEC)	No	No	Chikungunya virus	No	No	Cholera (Vibrio cholerae)	No	No	Haemophilus influenzae type B invasive disease	No	No	Cyclospora infection	No	No	Diphtheria	No
Diphtheria	No	No	Cyclosporosis	No	No	Diphtheria	No	No	Carbapenem-resistant Enterobacteriaceae (CRE)	No	No	Creutzfeldt-Jakob Disease	No	No	Chlamydia	No	No	Chikungunya	No	No	Cryptosporidiosis	No	No	Chikungunya fever	No	No	Carbapenem-resistant	No	No	Dengue Fever	No	No	Extraordinary occurrence of illness including syndromic clusters with or without an etiologic agent	No	No	Chlamydia	No	No	Coccidioidomycosis	No	No	Hansen’s disease (Leprosy) (Mycobacterium leprae)	No	Yes	Diphtheria	No	No	E. coli, O157:H7	No
E. coli, shiga-toxin producing (STEC)	No	No	Cysticercosis	No	No	E. coli, shiga-toxin producing (STEC)	No	No	CD4+ T-lymphocyte count	No	No	Cryptosporidiosis	No	No	Cholera	No	No	Chlamydia (C. trachomatis) (all sites)	No	No	Cyclosporiasis	No	No	Chikungunya fever, locally acquired	No	No	chancroid	No	No	Diphtheria	No	No	Foodborne illness/food poisoning (1 day)*	No	No	Cholera	No	No	COVID-19, cases, deaths	No	No	Hantavirus Syndromes	No	No	Ehrlichiosis	No	No	E. coli, shiga toxin positive	No
Ehrlichiosis	No	No	Diphtheria	No	No	Ehrlichiosis	No	No	Chagas disease	No	No	Cyclosporiasis	No	No	CJD and other transmissible spongiform encephalopathies	No	No	Cholera	No	No	Cytomegalovirus (Neonatal only)	No	No	Chlamydia	No	No	Chlamydia trachomatis (genital infection)	No	No	Encephalitis, Meningitis, Arboviral (Alpha viruses [e.g., California Serogroup, Eastern equine, Western equine, Venezuelan equine, Chikungunya virus disease], Flavivirus [Powassan, West Nile, Japanese encephalitis])	No	Y/N	Giardiasis	No	No	Cryptosporidiosis	No	No	Cryptosporidiosis (Cryptosporidium species)	No	No	Hepatitis A	No	No	Escherichia coli O157:H7 (and other shiga-toxin producing E. coli, also known as STEC)	No	No	Ehrlichiosis	No
Giardiasis	No	No	Diphyllobothriasis	No	No	Giardiasis	No	No	Chancroid	No	No	Cysticercosis or taeniasis	No	No	Clostridium difficile infection	No	No	Cryptosporidiosis	No	No	Dengue Fever (T)	No	No	Cholera (Vibrio cholerae type O1)	No	No	cholera	No	No	Enterococcus, Vancomycin-resistant	No	No	Haemophilus influenzae, invasive disease	No	No	Cyclosporiasis	No	No	Cyclosporiasis (Cyclospora cayetanensis)	No	No	Hepatitis B, C, D, E	No	No	Giardiasis	No	No	Encephalitis, California group	No
Gonorrhea	No	No	disease	No	No	Gonorrhea	No	No	Chemical agents of terrorism	No	No	Dengue Virus Infection	No	No	Colorado tick fever	No	No	Cyclosporiasis	No	No	Diphtheria (T)	No	No	Ciguatera fish poisoning	No	No	Creutzfeldt-Jakob Disease (CJD), suspected cases, under age 55	No	No	Escherichia coli O157	No	No	Hantavirus pulmonary syndrome	No	No	Dengue viruses	No	No	Cysticercosis (Taenia solium)	No	No	Human immunodeficiency virus (HIV) cases Death of a person with HIV Perinatally exposed newborn and child (newborn and child who was born to an HIV-infected mother)	No	No	Gonorrhea	No	No	Encephalitis, Eastern Equine	No
Haemophilus influenzae, invasive disease	No	No	disease and streptococcal toxic shock syndrome,	No	No	Haemophilus influenzae, invasive disease	No	No	Chemical exposure, all types	No	No	Diphtheria	No	No	Cryptosporidiosis	No	No	Dengue	No	No	Ehrlichiosis	No	No	Congenital anomalies	No	Yes	cryptosporidiosis	No	No	Filariasis	No	No	Hemolytic uremic syndrome (HUS)	No	No	Diphtheria (immediate)	No	No	Dengue	No	No	Legionellosis (Legionella)	No	No	Haemophilus influenza, invasive disease	No	No	Encephalitis, St. Louis	No
Hansen's disease (Leprosy)	No	Yes	Echinococcosis	No	No	Hansen's disease (Leprosy)	No	Yes	Chikungunya	No	No	Domoic Acid Poisoning	No	No	Cyclosporiasis	No	No	Diphtheria	No	No	Encephalitis	No	Yes	Conjunctivitis in neonates <14 days old	No	No	cyclosporiasis	No	No	Fish Poisoning (ciguatera, scombroid, or hallucinogenic)	No	No	Hepatitis A	No	No	Eastern Equine Encephalitis virus	No	No	Diphtheria (Corynebacterium diphtheriae)	No	No	Listeria monocytogenes invasive disease	No	No	Hantavirus Pulmonary Syndrome	No	No	Encephalitis, Venezuelan Equine	No
Hantavirus Pulmonary Syndrome	No	No	Enterobacteriaceae	No	No	Hantavirus Pulmonary Syndrome	No	No	Chlamydial infections	No	No	Ehrlichiosis	No	No	Dengue	No	No	E-cigarette or vaping product use associated lung injury (EVALI)	No	No	Enterhemorrhagic E. Coli including but not limited to E.coli 0157:H7 (T)	No	No	Creutzfeldt-Jakob disease (CJD)	No	No	diphtheria	No	No	Foodborne illness: 2 or more ill persons having eaten: (a) a common food, or (b) at a place in common	No	No	Hepatitis B	No	No	Ehrlichiosis	No	No	Eastern equine encephalitis (EEE)	No	No	Malaria	No	No	Hemolytic uremic syndrome, postdiarrheal	No	No	Encephalitis, Western Equine	No
Hemolytic uremic syndrome (HUS), post-diarrheal	No	No	Giardiasis	No	No	Hemolytic uremic syndrome (HUS), post-diarrheal	No	No	Clinical radiation adverse event	No	No	Encephalitis	No	Yes	Diphtheria	No	No	Eastern equine encephalitis virus infection	No	No	Enterobacteriaceae, carbapenem-resistant (invasive or urine only) (A)	No	No	Cryptosporidiosis	No	No	E. coli O157	No	No	Giardiasis	No	No	Hepatitis C	No	No	Escherichia coli infections	No	No	Ehrlichiosis (Ehrlichia species)	No	No	Measles (rubeola)	No	No	Hepatitis, viral (acute and chronic)	No	No	Encephalitis, West Nile	No
Hepatitis A	No	No	Glanders	No	No	Hepatitis A	No	No	Coccidioidomycosis	No	No	Escherichia coli:	No	No	Encephalitis	No	Yes	Ehrlichia chaffeensis infection	No	No	Enterococcus species (Vancomycin resistant – invasive only) (A)	No	No	Cyclosporiasis	No	No	ehrlichiosis	No	No	Glanders	No	No	HIV/AIDS: positive HIV antibody, HIV antigen, HIV isolations, and other positive tests, CD4 lymphocyte count of <200 cells/mm3 blood or ≤ 14%	No	No	Foodborne or waterborne outbreaks	No	No	Escherichia coli infection (Shiga toxin‐ producing E. coli (STEC)) including, but not limited to: E. coli O157; E. coli O157:H7; Shiga toxin detected; or Non‐O157 E. coli	No	No	Meningococcal invasive disease (Neisseria meningitidis)	No	No	Hepatitis B during pregnancy	No	No	Foodborne outbreak/intoxication	No
Hepatitis B	No	No	Gonorrhea	No	No	Hepatitis B	No	No	Coronavirus (SARS, MERS)	No	No	Flavivirus infection of undetermined species	No	No	Enterobacteriaceae, carbapenemresistant	No	No	Escherichia coli O157:H7 gastroenteritis	No	No	ESBL resistance (Extended-spectrum B-lactamases – invasive only) (A)	No	No	Dengue fever	No	No	Enterobacteriaceae (CRE): Enterobacter species, Escherichia coli, and Klebsiella species	No	No	Gonococcal Disease (Neisseria gonorrhoeae)	No	No	Human T–lymphotropic virus (HTLV–I or –II)	No	No	Gonorrhea	No	No	Giardiasis (Giardia species)	No	No	Mosquito-borne diseases (includes chikungunya, dengue, eastern equine encephalitis, La Crosse, St. Louis, Venezuelan equine encephalitis, West Nile, western equine encephalitis)	No	No	Human Immunodeficiency Virus (HIV) (includes Viral Load Tests)	No	No	Gonorrhea	No
Hepatitis C	No	No	Haemophilus influenzae invasive disease	No	No	Hepatitis C	No	No	Creutzfeld-Jakob disease	No	No	Foodborne Disease	No	No	Enterobacteriaceae	No	No	Gonorrhea	No	No	Foodborne Disease Outbreaks (T)	No	No	Diphtheria	No	No	giardiasis	No	No	Haemophilus influenzae Serotype b (meningitis, bacteremia, epiglottitis, pneumonia, or isolation from a normally sterile site)	No	No	Lead level, elevated • ≥ 5 µg/dL whole blood in children (<18 yrs) • ≥ 10 µg/dL whole blood in adults (≥18 yrs)	No	No	Haemophilus influenzae, invasive	No	No	Gonorrhea (Neisseria gonorrheae)	No	No	Mumps	No	No	Influenza deaths in children <18 years of age	No	No	Granuloma inguinale	No
HIV infection	No	No	Hantavirus pulmonary syndrome	No	No	HIV infection	No	No	Cryptosporidiosis	No	No	Giardiasis	No	No	Escherichia coli O157:H7 and Shiga toxin-producing Escherichia coli	No	No	Group A Streptococcal disease, invasive (3)	No	No	Giardiasis	No	No	Eastern equine encephalitis	No	No	gonorrhea	No	No	Hansen's Disease	No	Yes	Legionellosis / Legionnaire’s disease	No	No	Hantavirus pulmonary syndrome	No	No	Granuloma inguinale (Calymmatobacterium granulomatis)	No	No	Pertussis (Bordatella pertussis)	No	No	Legionellosis	No	No	Haemophilus influenzae invasive disease	No
Influenza-associated pediatric mortality	No	No	Hemolytic uremic syndrome (HUS)	No	No	Influenza-associated pediatric mortality	No	No	Cyclosporiasis	No	No	Gonococcal Infections	No	No	Giardiasis	No	No	Group B Streptococcal disease, invasive (3)	No	No	Glanders (T)	No	No	Ehrlichiosis/anaplasmosis	No	No	Haemophilus influenzae (invasive)	No	No	Hantavirus Disease	No	No	Leprosy (Hansen’s disease)	No	Yes	Hemolytic uremic syndrome, post diarrheal	No	No	Haemophilus influenzae, invasive disease Hansen’s disease (leprosy) (Mycobacterium leprae	No	Yes	Plague (Yersinia pestis)	No	No	Leprosy (Hansen disease)	No	No	Hansen’s Disease	No
Lead, screening test results	No	No	Hemorrhagic fever, including dengue fever	No	No	Lead, screening test results	No	No	Dengue virus infections	No	No	Haemophilus influenzae,	No	No	Gonorrhea, any site	No	No	Haemophilus influenzae disease, invasive (3)	No	No	Gonorrhea (S)	No	No	Escherichia coli infection, Shiga toxin-producing	No	No	hantavirus pulmonary syndrome	No	No	Hemolytic uremic syndrome (HUS)	No	No	Leptospirosis	No	No	Hepatitis A	No	No	Hantavirus pulmonary syndrome	No	No	Poliomyelitis	No	No	Listeriosis	No	Yes	Hantavirus infection	No
Legionellosis	No	No	Hepatitis (type A, B, or C)	No	No	Legionellosis	No	No	Diphtheria	No	No	Hantavirus Infections	No	No	Gram-negative bacteria resistant to colistin	No	No	Hansen’s disease (Leprosy)	No	Yes	Granuloma Inguinale (S)	No	No	Giardiasis, acute	No	No	hearing impairment (permanent under age 5)	No	No	Hemorrhagic colitis due to E. coli , any strain or serotype	No	No	Listeriosis	No	No	Hepatitis B, C, D	No	No	Hemolytic uremic syndrome, postdiarrheal	No	No	Psittacosis (Chlamydophila psittaci)	No	No	Lyme disease	No	No	Hepatitis A	No
Leptospirosis	No	No	Human immunodeficiency virus (HIV) infection	No	No	Leptospirosis	No	No	E. coli, Shiga toxin producing	No	No	Hemolytic Uremic Syndrome	No	No	Group A streptococci	No	No	Healthcare-associated Infections (4)	No	No	Guillain-Barre	No	No	Glanders	No	No	hemolytic uremic syndrome (HUS)	No	No	Hepatitis A - Also report liver function tests (AST, ALT) conducted at the same time a=for all patients who are HAV IgM positive	No	No	Lyme disease	No	Yes	Histoplasmosis	No	No	Hepatitis, viral, Type A	No	No	Q Fever (Coxiella burnetii)	No	No	Malaria	No	Yes	Hepatitis B, acute	No
Listeriosis	No	No	including necrotizing fasciitis	No	No	Listeriosis	No	No	Ehrlichiosis	No	No	Hepatitis A, acute infection	No	No	Group B streptococci	No	No	Hemolytic-uremic syndrome (5)	No	No	Haemophilus influenzae, invasive	No	No	Gonorrhea	No	No	hepatitis A (acute)	No	No	Hepatitis B (acute and chronic) - Also report liver function tests (AST, ALT) conducted at the same time for all patients who are anti-HCV positive	No	No	Malaria	No	No	HIV infection	No	No	Hepatitis, viral, Type B	No	No	Rabies, animal	No	No	Measles (rubeola)	No	No	Hepatitis B, Perinatal	No
Lyme Disease	No	Yes	including O157:H7	No	No	Lyme Disease	No	Yes	Elevated blood heavy metal	No	No	Hepatitis B	No	No	Haemophilus influenzae	No	No	Hepatitis A	No	No	Hansen’s Disease (Leprosy)	No	Yes	Granuloma inguinale	No	No	hepatitis B	No	No	Hepatitis C (acute) - Also report liver function tests (AST, ALT) conducted at the same time for all patients who are anti-HCV positive	No	No	Measles (rubeola)	No	No	Influenza, deaths in <18 yr olds	No	No	Hepatitis, viral, Type B, pregnant woman (acute and chronic) or perinatally exposed infant	No	No	Rabies, human	No	No	Meningitis, bacterial	No	No	Hepatitis C, acute	No
Malaria	No	No	including vancomycin- resistant Staphylococcus	No	No	Malaria	No	No	Emerging threat agents	No	No	Hepatitis C	No	No	Hantavirus disease	No	No	Hepatitis B: acute infection (2); HBsAg positive pregnant women	No	No	Hantavirus infection (T)	No	No	Haemophilus influenzae invasive disease in children <5 years old	No	No	hepatitis C	No	No	Hepatitis C (chronic) - Also report liver function tests (AST, ALT) conducted at the same time for all patients who are anti-HCV positive	No	No	Meningitis, viral or aseptic	No	No	Influenza A, novel (immediate)	No	No	Hepatitis, viral, Type C (acute), within five (5) business days	No	No	Rubella (including congenital) (German measles)	No	No	Meningococcemia	No	No	Histoplasmosis	No
Measles (Rubeola)	No	No	Influenza death, laboratory-confirmed	No	No	Measles (Rubeola)	No	No	Encephalitis, all types (e.g.: Powassan, California, EEE, St. Louis, West Nile, WEE)	No	No	Hepatitis D	No	No	Healthcare-associated infections	No	No	Hepatitis C: acute infection (2); perinatal infection; positive rapid antibody test result	No	No	Hemolytic uremic syndrome (HUS) (T)	No	No	Hansen’s disease (leprosy)	No	Yes	hepatitis D	No	No	Hepatitis E - Also report liver function tests (AST, ALT) conducted at the same time for all patients who are anti-HCV positive	No	No	Methicillin-resistant Staphylococcus aureus (MRSA), invasive disease	No	No	Influenza, ICU admissions	No	No	Hepatitis, viral, Type Delta	No	No	Salmonellosis (Salmonella)	No	No	Mumps	No	No	HIV infection	No
Meningococcal disease (Neisseria meningitidis)	No	No	Influenza, suspected novel strains	No	No	Meningococcal disease (Neisseria meningitidis)	No	No	Food poisoning, all types	No	No	Hepatitis E,	No	No	Hemolytic uremic syndrome if < 18 years	No	No	HIV-1 / HIV-2 infection in: (1)	No	No	Hepatitis A (T)	No	No	Hantavirus infection	No	No	HIV infection	No	No	HIV (Human Immunodeficiency Virus)	No	No	Mumps	No	No	Jamestown Canyon virus	No	No	Hepatitis, viral, Type E	No	No	Severe acute respiratory syndrome (SARS)	No	No	Pertussis (whooping cough)	No	No	Influenza virus isolates	No
Mumps	No	No	invasive disease	No	No	Mumps	No	No	Giardiasis	No	No	Human Immunodeficiency Virus	No	No	Hepatitis A	No	No	persons with active tuberculosis disease	No	No	Hepatitis B	No	No	Hemolytic uremic syndrome (HUS)	No	No	latent TB infection in children<5 years old	No	No	Influenza (Laboratory confirmed cases and outbreaks)	No	No	Myocarditis, viral	No	No	Keystone virus	No	No	Hepatitis, viral, unspecified	No	No	Shigellosis (Shigella)	No	No	Plague (Yersinia pestis)	No	No	ILI’s in long term care facilities	No
Novel influenza A virus infection	No	No	Legionellosis (Legionnaires' disease or Pontiac fever)	No	No	Novel influenza A virus infection	No	No	Glanders (burkholderia mallei)	No	No	Influenza	No	No	Hepatitis B	No	No	persons with a latent tuberculous	No	No	Hepatitis C	No	No	Hepatitis A	No	No	legionellosis	No	No	Influenza -like illness	No	No	Neisseria gonorrhoeae (gonorrhea)	No	No	La Crosse virus	No	No	Histoplasmosis (Histoplasma capsulatum)	No	No	Smallpox (Variola virus)	No	No	Poliomyelitis	No	No	Lead poisoning	No
Outbreaks of any kind	No	No	Leprosy (Hansen's disease)	No	Yes	Outbreaks of any kind	No	No	Gonorrhea	No	No	Legionellosis	No	No	Hepatitis C	No	No	infection (history or tuberculin skin test > 5mm induration by Mantoux technique): persons of any age; pregnant women	No	No	Herpes (congenital) (S)	No	No	Hepatitis B, C, D, E, and G	No	No	leprosy or Hansen’s disease (Mycobacterium leprae)	No	No	Legionellosis	No	No	Neisseria meningitidis, invasive	No	No	Legionellosis	No	No	HIV infection/disease (The followingconditions related to HIV are laboratory reportable) Cryptococcus neoformans Kaposi’s sarcoma (biopsies) Pneumocystis carinii	No	No	Syphilis (Treponema pallidum)	No	No	Psittacosis	No	No	Legionellosis	No
Perinatal HIV Exposure (<18 months of age)	No	No	Leptospirosis	No	No	Perinatal HIV Exposure (<18 months of age)	No	No	Haemophilus influenzae, invasive	No	No	Leprosy	No	Yes	Hepatitis, other viral	No	No	HPV: biopsy proven CIN 2, CIN 3 or AIS or their equivalent (1)	No	No	Herpes (genital) (S)	No	No	Hepatitis B surface antigen in pregnant women and children <2 years old	No	No	leptospirosis	No	No	Leptospirosis	No	No	Newborn screening abnormal findings: Biotinidase deficiency, Congenital hypothyroidism, Galactosemia , Maple syrup urine disease, Phenylketonuria	Yes	Yes	Leptospirosis	No	No	HIV infection/disease, pregnant woman or perinatally exposed infant	No	No	Tetanus (Clostridium tetani)	No	No	Q Fever (Coxiella burnetii)	No	No	Listeriosis	No
Pertussis	No	No	Listeriosis	No	No	Pertussis	No	No	Hansen's disease (leprosy)	No	Yes	Leptospirosis	No	No	Human immunodeficiency virus	No	No	Influenza-associated death (6)	No	No	Histoplasmosis	No	No	Herpes B virus, possible exposure	No	No	listeriosis	No	Yes	Listeriosis	No	No	Norovirus	No	No	Listeriosis	No	No	Influenza‐associated death (all ages)	No	No	Tickborne Disease (anaplasmosis, babesiosis, erlichia, Lyme disease, and Rocky Mountain spotted fever)	No	Yes	Rabies, human and animal	No	No	Lyme Disease	No
Plague	No	No	Lyme disease	No	Yes	Plague	No	No	Hantavirus pulmonary syndrome	No	No	Listeriosis	No	No	Influenza-associated death if < 18 years	No	No	Influenza-associated hospitalization (6)	No	No	Human Immunodeficiency Virus (HIV) (S)	No	No	Herpes simplex virus (HSV) in infants	No	No	Lyme disease	No	No	Malaria	No	No	Novel Influenza A virus	No	No	Lyme disease	No	Yes	Japanese encephalitis	No	No	Tuberculosis pulmonary and laryngeal (infectious) (Mycobacterium tuberculosis)	No	No	Rocky Mountain Spotted Fever	No	No	Lymphogranuloma venereum	No
Poliomyelitis, paralytic	No	No	Malaria	No	No	Poliomyelitis, paralytic	No	No	Hemolytic-uremic syndrome (HUS)	No	No	Lyme Disease	No	Yes	Influenza-associated hospitalization	No	No	Legionellosis	No	No	Human Papillomavirus (genital warts) (S)	No	No	Human immunodeficiency virus (HIV) infection	No	No	lymphogranuloma venereum	No	No	Measles (rubeola)	No	No	Pertussis	No	No	Malaria	No	No	La Crosse encephalitis (California serogroup viruses)	No	No	Tuberculosis extrapulmonary (Mycobacterium tuberculosis)	No	No	Rubella, including congenital rubella syndrome	No	No	Malaria	No
Poliovirus infection, nonparalytic	No	No	Measles	No	No	Poliovirus infection, nonparalytic	No	No	Hepatitis (type A, B, C, or E) viruses	No	No	Malaria	No	No	Legionellosis	No	No	Listeriosis	No	No	Influenza	No	No	HIV-exposed infants <18 months old born to an HIV-infected woman	No	No	malaria	No	Yes	Melioidosis	No	No	Plague	No	No	Measles	No	No	Legionellosis (Legionella species)	No	No	Tularemia (Francisella tularensis)	No	No	Salmonellosis, including typhoid fever	No	No	Measles	No
Psittacosis	No	No	Melioidosis	No	No	Psittacosis	No	No	Hepatitis B surface antigen (HBsAg) positive in pregnant woman	No	No	Measles	No	No	Leprosy (Hansen's Disease)	No	Yes	Lyme disease	No	Yes	Influenza Associated Infant Mortality (T)	No	No	Human papillomavirus (HPV)	No	No	maternal deaths (during pregnancy or within 1 year of end of pregnancy)	No	No	Meningococcal Disease (meningitis, meningococcemia, or isolation from a normally sterile site)	No	No	Pneumococcus (Streptococcus pneumoniae), invasive disease, <18 yrs	No	No	Mumps	No	No	Leptospirosis (Leptospira species)	No	No	Typhoid fever (Salmonella Typhi)	No	No	Severe Acute Respiratory Syndrome (SARS)	No	No	Meningococcal infection	No
Q Fever	No	No	Meningococcal invasive disease	No	No	Q Fever	No	No	Histoplasmosis	No	No	Meningitis	No	No	Listeriosis	No	No	Malaria	No	No	Kawasaki Syndrome	No	Yes	Influenza A, novel or pandemic strains	No	No	measles (rubeola)	No	No	MRSA (Methicillin-Resistant Staphylococcus aureus )	No	No	Pneumocystis pneumonia (PCP)	No	No	Neisseria meningitidis, invasive	No	No	Listeriosis (Listeria monocytogenes, invasive)	No	No	Vancomycin-intermediate Staphylococcus aureus (VISA) and Vancomycin-resistant Staphylococcus aureus (VRSA)	No	No	Shigellosis	No	No	Mumps	No
Rabies, human and animal	No	No	Mumps	No	No	Rabies, human and animal	No	No	HIV (human immunodeficiency virus) (qualitative, quantitative, and genotyping included even if no virus is detected)	No	No	Meningococcal Infections	No	No	Lyme disease	No	Yes	Measles	No	No	Lead Poisoning	No	No	Influenza-associated pediatric mortality in children <18 years old	No	No	melioidosis	No	No	Mumps	No	No	Poliomyelitis, paralytic & non-paralytic	No	No	Outbreaks of public health significance	No	No	Lyme disease (Borrelia burgdorferi)	No	Yes	Viral hemorrhagic fever (VHF) (e.g., Lassa, Marburg, Ebola, and Crimean-Congo)	No	No	Smallpox	No	No	Mycotoxins-T2	No
Rubella	No	No	Paralytic shellfish poisoning	No	No	Rubella	No	No	Influenza deaths/hospitalizations, all ages	No	No	Middle East Respiratory Syndrome	No	No	Lymphogranuloma venereum (LGV)	No	No	Melioidosis	No	No	Legionellosis	No	No	Lead poisoning	No	No	meningitis (specify agent)	No	No	Norovirus (NoV) (Report laboratory confirmed cases and outbreaks)	No	No	Psittacosis	No	No	Pertussis (whooping cough)	No	No	Lymphogranuloma venereum	No	No	Yellow fever	No	No	Streptococcal invasive, drug-resistant disease from Group A Streptococcus or Streptococcus pneumoniae	No	No	Pertussis	No
Salmonellosis (including paratyphoid fever)	No	No	Pertussis (whooping cough)	No	No	Salmonellosis (including paratyphoid fever)	No	No	Legionellosis	No	No	Mumps	No	No	Malaria	No	No	Meningococcal disease	No	No	Leptospirosis	No	No	Legionellosis	No	No	meningococcal disease (invasive)	No	No	Pelvic Inflammatory Disease (PID)	No	No	Q-fever	No	No	Plague (immediate)	No	No	Malaria (Plasmodium species)	No	No				Syphilis, including congenital syphilis	No	No	Plague	No
Severe Acute Respiratory Syndrome-associated Coronavirus (SARS-CoV)	No	No	Plague	No	No	Severe Acute Respiratory Syndrome-associated Coronavirus (SARS-CoV)	No	No	Listeriosis	No	No	Novel Coronavirus Infection	No	No	Measles (rubeola)	No	No	Mercury poisoning	No	No	Listeriosis	No	No	Leptospirosis	No	No	MIS-C (multi-system inflammatory syndrome in children)	No	No	Pertussis	No	No	Rabies: animal	No	No	Poliomyelitis (immediate)	No	No	Measles (Rubeola)	No	No				Tetanus	No	No	Poliomyelitis	No
Shigellosis	No	No	Poliomyelitis	No	No	Shigellosis	No	No	Lyme disease	No	Yes	Novel Virus Infection with Pandemic Potential	No	No	Meningococcal Disease	No	No	Mumps	No	No	Lyme Disease	No	Yes	Listeriosis	No	No	mumps	No	No	Plague	No	No	Rabies: human	No	No	Powassan virus	No	No	Meningococcal disease (Neisseria meningitidis, invasive)	No	No				Toxic shock syndrome, streptococcal and staphylococcal	No	No	Psittacosis	No
Smallpox	No	No	Pregnancy in a person known to be infected with hepatitis	No	No	Smallpox	No	No	Malaria	No	No	Paralytic Shellfish Poisoning	No	No	Methicillin-Resistant Staphylococcus aureus (MRSA) bacteremia	No	No	Neonatal bacterial sepsis (7)	No	No	Lymphogranuloma Venereum (S)	No	No	Lyme disease	No	Yes	novel influenza A virus	No	No	Pneumococcal disease (meningitis, bacteremia, or isolation from a normally sterile site)	No	No	Rabies post-exposure prophylaxis (rPEP)	No	No	Psittacosis	No	No	Mumps	No	No				Transmissible Spongioform Encephalopathy (TSE) or prion disease (includes CJD)	No	No	Q fever	No
Spotted Fever Rickettsiosis	No	No	Prion diseases, including Creutzfeldt-Jakob disease (CJD)	No	Yes	Spotted Fever Rickettsiosis	No	No	Measles (rubeola)	No	No	Paratyphoid Fever	No	No	Mumps	No	No	Neonatal herpes (≤ 60 days of age)	No	No	Malaria	No	No	Lymphogranuloma venereum (LGV)	No	No	novel respiratory viruses (COVID-19, SARS, MERS, etc.) POSITIVE + NEGATIVE LAB RESULTS, ALL TEST TYPES	No	No	Poliomyelitis	No	No	Relapsing fever (tick and louse-borne)	No	No	Q fever (Coxiella burnetii)	No	No	Novel influenza A	No	No				Trichinosis	No	No	Rabies, animal	No
Staphylococcus aureus, Vancomycin-intermediate (VISA)	No	No	Psittacosis	No	No	Staphylococcus aureus, Vancomycin-intermediate (VISA)	No	No	Melioidosis (burkholderia pseudomallei)	No	No	Pertussis	No	No	Mycobacterium, nontuberculous	No	No	Occupational asthma	No	No	Measles (T)	No	No	Malaria	No	No	Perinatal HIV exposure	No	No	Psittacosis	No	No	Respiratory syncytial virus (RSV)	No	No	Rabies, human and potential human exposure and animal	No	No	Pertussis (Bordetella pertussis)	No	No				Tuberculosis, active disease	No	No	Rabies, human	No
Staphylococcus aureus, Vancomycin-resistant (VRSA)	No	No	Q fever	No	No	Staphylococcus aureus, Vancomycin-resistant (VRSA)	No	No	Meningitis, all types	No	No	Plague, human or animal	No	No	Outbreaks	No	No	Outbreaks: Foodborne (involving ≥ 2 persons), Institutional, Unusual disease or illness (8)	No	No	Meliodosis	No	No	Measles (rubeola)	No	No	pertussis	No	No	Q Fever	No	No	Reye Syndrome	No	No	Reye's syndrome	No	No	Plague (Yersinia pestis)	No	No				Tuberculosis, latent infection	No	No	Rabies post-exposure prophylaxis	No
Streptococcus pneumoniae, invasive disease	No	No	Rabies in a human or an animal	No	No	Streptococcus pneumoniae, invasive disease	No	No	Meningococcal infection	No	No	Poliovirus Infection	No	No	Pertussis (whooping cough)	No	No	Pertussis	No	No	Meningitis (all types other than meningococcal)	No	No	Melioidosis	No	No	plague	No	No	Rabies	No	No	Rocky Mountain spotted fever (RMSF)	No	No	Rubella	No	No	Poliomyelitis	No	No				Tularemia	No	No	Ricin poisoning	No
Syphilis	No	No	Rheumatic fever	No	No	Syphilis	No	No	Mesothelioma	No	No	Psittacosis	No	No	Plague	No	No	Plague	No	No	Meningococcal Infections (invasive only) (T)	No	No	Meningitis, bacterial or mycotic	No	No	poliomyelitis	No	No	Rubella (German Measles)	No	No	Rubella, including congenital rubella syndrome	No	No	St. Louis Encephalitis virus	No	No	Powassan virus	No	No				Varicella (chickenpox)	No	No	Rocky Mountain spotted fever	No
Tetanus	No	No	Rubella	No	No	Tetanus	No	No	Mumps	No	No	Q Fever	No	No	Poliomyelitis	No	No	Pneumococcal disease, invasive (3)	No	No	Monkey Pox	No	No	Meningococcal disease	No	No	psittacosis	No	No	Salmonellosis (other than typhoid)	No	No	Salmonellosis (including typhoid fever)	No	No	Salmonellosis, other than typhoid	No	No	Psittacosis (Chlamydia psittaci)	No	No				Viral hemorrhagic fever	No	No	Rubella	No
Toxic Shock Syndrome (non-Strep)	No	No	Salmonellosis	No	No	Toxic Shock Syndrome (non-Strep)	No	No	Novel influenza virus	No	No	Rabies, human or animal	No	No	Pseudomonas, carbapenemresistant	No	No	Poliomyelitis	No	No	Mumps (T)	No	No	Mercury poisoning	No	No	Q fever	No	No	SARS (Severe Acute Respiratory Syndrome)	No	No	Severe Acute Respiratory Syndrome (SARS)	No	No	Severe Acute Respiratory Syndrome	No	No	Q Fever (Coxiella burnetti)	No	No				Yellow fever	No	No	Rubella syndrome, congenital	No
Trichinellosis (Trichinosis)	No	No	Scombroid fish poisoning	No	No	Trichinellosis (Trichinosis)	No	No	Pertussis	No	No	Relapsing Fever	No	No	Psittacosis	No	No	Powassan virus infection	No	No	Norovirus	No	No	Mumps	No	No	rabies (human & animal)	No	No	Shigellosis	No	No	Severe or unusual reactions to any immunization	No	No	Shigellosis	No	No	Rabies in humans or animals	No	No							Salmonellosis	No
Tuberculosis	No	No	Severe acute respiratory syndrome (SARS)	No	No	Tuberculosis	No	No	Pesticide exposure	No	No	Respiratory Syncytial Virus	No	No	Q fever	No	No	Q fever	No	No	Nosocomial Healthcare Associated Disease Outbreak (T)	No	No	Neonatal abstinence syndrome (NAS)	No	No	Rocky Mountain spotted fever	No	No	Smallpox	No	No	Shigellosis	No	No	Smallpox (immediate)	No	No	Rabies, postexposure treatment	No	No							Shigellosis	No
Tularemia	No	No	Shiga-toxin producing Escherichia coli (STEC) infection,	No	No	Tularemia	No	No	Plague	No	No	Rickettsial Diseases	No	No	Rabies: human (suspected)	No	No	Rabies	No	No	Pelvic Inflammatory Disease (N. gonorrhea, C. trachomatis or unspecified) (S)	No	No	Neurotoxic shellfish poisoning	No	No	rubella (including congenital)	No	No	Streptococcal disease, Group A (beta hemolytic, invasive disease including Streptococcal Toxic Shock Syndrome, necrotizing fasciitis, or isolation from a normally sterile site, but not including pharyngitis)	No	No	Smallpox	No	No	Smallpox vaccination, complications of	No	No	Rocky Mountain spotted fever (Rickettsia species)	No	No							Silicosis	No
Typhoid fever	No	No	Shigellosis	No	No	Typhoid fever	No	No	Pneumoconiosis	No	No	Rocky Mountain Spotted Fever	No	No	Respiratory Syncytial Virus-associated hospitalizations	No	No	Ricin poisoning	No	No	Pertussis (T)	No	No	Paratyphoid fever	No	No	S. aureus with vancomycin m/gµ4 _> CIM	No	No	Syphilis	No	No	Streptococcus pyogenes (group A streptococcus), infections, invasive, rheumatic fever, and necrotizing fasciitis	No	No	Snowshoe hare virus	No	No	Rubella (German Measles)	No	No							Smallpox	No
Varicella	No	No	Smallpox	No	No	Varicella	No	No	Poliomyelitis	No	No	Rubella	No	No	Rickettsiosis	No	No	Rocky Mountain spotted fever	No	No	Plague (T)	No	No	Pertussis	No	No	salmonellosis	No	No	Tetanus	No	No	Syphilis	No	No	Spotted fever rickettsioses	No	No	Rubella congenital syndrome	No	No							Staphylococcal enterotoxin B	No
Vibriosis	No	No	Streptococcus agalactiae (Group B streptococcus),	No	No	Vibriosis	No	No	Psittacosis	No	No	Rubella Syndrome, Congenital	No	No	Rubella (acute infection)	No	No	Rubella (including congenital)	No	No	Poliomyelitis (T)	No	No	Pesticide-related illness and injury, acute	No	No	shiga toxin positive tests	No	No	Toxoplasmosis	No	No	Tetanus	No	No	S. aureus infections with intermediate or high level resistance to vancomycin	No	No	Salmonellosis, non‐typhoidal (Salmonella species)	No	No							Streptococcal disease, invasive Group A	No
Viral hemorrhagic fever	No	No	Streptococcus pneumoniae (pneumococcus), invasive	No	No	Viral hemorrhagic fever	No	No	Q Fever	No	No	Salmonellosis	No	No	Rubella (congenital)	No	No	Salmonellosis	No	No	Psittacosis	No	No	Plague	No	No	shigellosis	No	No	Trichinosis	No	No	Toxic Shock Syndrome (TSS)	No	No	Streptococcal infections,	No	No	Shigellosis (Shigella species)	No	No							Streptococcus pneumoniae, drug-resistant invasive disease	No
Yellow fever	No	No	Streptococcus pyogenes (Group A streptococcus), invasive	No	No	Yellow fever	No	No	Rabies, human and animal	No	No	Scombroid Fish Poisoning	No	No	Salmonellosis	No	No	SARS-CoV	No	No	Q Fever	No	No	Poliomyelitis	No	No	smallpox	No	No	Tuberculosis	No	No	Transmissible spongiform encephalopathies (TSEs), including CJD and vCJD	No	Yes	S. pneumoniae, invasive in those <5 yrs	No	No	Smallpox (Variola infection)	No	No							Syphilis, primary, secondary early latent or congenital	No
			Syphilis	No	No				Rickettsiosis, spotted fever (RMSF)	No	No	Shiga toxin	No	No	Severe or novel coronavirus	No	No	Shiga toxin-related disease (gastroenteritis)	No	No	Rabies (man, animal) (T)	No	No	Psittacosis (ornithosis)	No	No	streptococcal disease, Group A or B (invasive)	No	No	Tularemia	No	No	Trichinosis	No	No	Syphilis	No	No	St. Louis encephalitis (SLE)	No	No							Syphilis, other than primary secondary, early latent or congenital	No
			Tetanus	No	No				Rubella, including congenital infection	No	No	Shigellosis	No	No	Shigellosis	No	No	Shigellosis	No	No	Reye Syndrome	No	No	Q Fever	No	No	Streptococcus pneumoniae (invasive) report with antibioticresistance information	No	No	Typhoid Fever	No	No	Tuberculosis	No	No	Tetanus	No	No	Staphylococcus aureus, vancomycin resistance level of MIC ≥ 8 µg/mL or severe Staphylococcus aureus in a previously healthy person	No	No							Tetanus	No
			Trichinosis (trichinellosis)	No	No				Salmonellosis (including typhoid fever)	No	No	Smallpox	No	No	Smallpox	No	No	Silicosis	No	No	Rheumatic Fever	No	No	Rabies, animal or human	No	No	syphilis (adult)	No	No	Typhus (louse, flea, mite-borne)	No	No	Tularemia	No	No	Toxic shock syndrome due to S. aureus	No	No	Streptococcus pneumoniae, invasive disease and antimicrobial susceptibility testing	No	No							Toxic shock syndrome	No
			Tuberculosis	No	No				Shigellosis (include all isolates)	No	No	Syphilis	No	No	Staphylococcus aureus, Vancomycinnon-susceptible	No	No	Smallpox	No	No	Ricin Toxin (T)	No	No	Rabies, possible exposure	No	No	syphilis during pregnancy	No	No	Vancomycin Resistant Staphylococcus aureus ) VRSA	No	No	Waterborne illness	No	No	Trichinosis	No	No	Streptococcus, Group A, invasive disease (Streptococcus pyogenes)	No	No							Toxoplasmosis	No
			Tularemia	No	No				Silicosis	No	No	Tetanus	No	No	Streptococcal toxic shock syndrome	No	No	St. Louis encephalitis virus infection	No	No	Rickettsial Disease	No	No	Ricin toxin poisoning	No	No	tetanus	No	No	Vibrosis (other than cholera)	No	No	Yersiniosis, non-pestis	No	No	Trivitattus virus	No	No	Syphilis (Treponema pallidum)	No	No							Tuberculosis	No
			Typhoid fever	No	No				Smallpox	No	No	Trichinosis	No	No	Streptococcus pneumoniae	No	No	Staphylococcal enterotoxin B pulmonary poisoning	No	No	Rocky Mountain Spotted Fever	No	No	Rocky Mountain spotted fever and other spotted fever rickettsioses	No	No	toxic shock syndrome typhoid	No	No	Viral hemorrhagic fevers (Filoviruses [e.g., Ebola, Marburg], and Arenaviruses [e.g., Lassa, Machupo])	No	No				Tuberculosis	No	No	Tetanus (Clostridium tetani)	No	No							Tularemia	No
			Varicella (chickenpox)	No	No				Streptococcus infection, invasive, including S. pneumoniae, S. pyogenes/group A; Indicate antibiotic susceptibility if known.	No	No	Tuberculosis	No	No	Syphilis	No	No	Staphylococcus aureus disease, reduced or resistant susceptibility to vancomycin (1)	No	No	Rubella (congenital) (T)	No	No	Rubella	No	No	tuberculosis	No	No	West Nile Virus Fever	No	No				Tularemia	No	No	Toxic shock syndrome (streptococcal or staphylococcal)	No	No							Typhoid fever	No
			Vibrio infection, including cholera	No	No				Suspected unintentional radiation exposure	No	No	Tularemia, animal	No	No	Tetanus	No	No	Staphylococcus aureus methicillin-resistant disease, invasive, community acquired (3,9)	No	No	Rubella (including congenital which is rapidly reportable) (T)	No	No	St. Louis encephalitis	No	No	tularemia	No	No	Yellow Fever	No	No				Typhoid fever	No	No	Trichinosis (Trichinella spiralis)	No	No							Vibrio parahaemolyticus	No
			Yellow fever	No	No				Syphilis, including congenital infection	No	No	Tularemia, human	No	No	Tick-borne relapsing fever	No	No	Staphylococcus epidermidis disease, reduced or resistant susceptibility to vancomycin (1)	No	No	Salmonellosis	No	No	Salmonellosis	No	No	Varicella (Chickenpox) Vibrio	No	No	Yersiniosis	No	No				Typhus	No	No	Tuberculosis, cases, suspects, and latent infection (Mycobacterium tuberculosis)	No	No							Vibrio vulnificus	No
			Yersiniosis	No	No				Tetanus	No	No	Typhoid Fever, Cases and Carriers	No	No	Toxic shock syndrome (nonstreptococcal)	No	No	Syphilis	No	No	Severe Acute Respiratory Syndrome (SARS) , MERS-CoV	No	No	Saxitoxin poisoning (paralytic shellfish poisoning)	No	No	viral hemorrhagic fevers	No	No							Varicella (chickenpox)	No	No	Tularemia (Francisella tularensis)	No	No							Viral hemorrhagic fevers	No
									Toxic shock syndrome	No	No	Vibrio Infections	No	No	Trichinosis	No	No	Tetanus	No	No	Shigatoxin Production	No	No	Severe acute respiratory disease syndrome associated with coronavirus infection	No	No	yersiniosis	No	No							Vibriosis (non cholera)	No	No	Typhoid and paratyphoid fever, cases and carriers (Salmonella Typhi or Paratyphi)	No	No							Waterborne outbreaks	No
									Toxoplasmosis	No	No	Viral Hemorrhagic Fevers,	No	No	Tuberculosis disease (active)	No	No	Trichinosis	No	No	Shigellosis	No	No	Shigellosis	No	No										West Nile virus	No	No	Typhus, endemic (flea‐borne)	No	No							Yellow fever	No
									Trichinellosis	No	No	West Nile Virus (WNV) Infection	No	No	Tuberculosis infection (LTBI)	No	No	Tuberculosis	No	No	Silicosis	No	No	Smallpox	No	No										Western Equine Encephalitis virus	No	No	Varicella (chicken pox)	No	No
									Tuberculosis	No	No	Yellow Fever	No	No	Tularemia	No	No	Tularemia	No	No	Smallpox (T)	No	No	Staphylococcal enterotoxin B poisoning	No	No										Yellow Fever virus	No	No	Vibriosis (Vibrio species)	No	No
									Tularemia	No	No	Yersiniosis	No	No	Typhoid fever	No	No	Typhoid fever	No	No	Staphylococcal aureus, Methicillin Resistant – invasive only (MRSA) (A)	No	No	Staphylococcus aureus infection,	No	No										Zika virus	No	No	West Nile Virus (WNV)	No	No
									Typhus	No	No	Zika Virus Infection	No	No	Varicella (chicken pox)	No	No	Vaccinia disease	No	No	Staphylococcal aureus, Vancomycin Intermediate or Resistant (VISA, VRSA) (A)	No	No	Streptococcus pneumoniae invasive disease in children <6 years old	No	No													Western equine encephalitis (WEE)	No	No
									Vancomycin-intermediate/resistant staphylococcus aureus (VISA/VRSA)	No	No	OCCURRENCE of ANY UNUSUAL DISEASE	No	No	Vibriosis	No	No	Venezuelan equine encephalitis virus infection	No	No	Staphylococcal Enterotoxin (T)	No	No	Syphilis	No	No													Yellow fever	No	No
									Varicella (chickenpox), disease or death	No	No	OUTBREAKS of ANY DISEASE	No	No	Viral hemorrhagic fever	No	No	Vibrio infection (parahaemolyticus, vulnificus, other)	No	No	Streptococcal Disease (invasive group A or B)	No	No	Syphilis in pregnant women and neonates	No	No													Yersiniosis (Yersinia species)	No	No
									Vibriosis (cholera and non-cholera)	No	No	Disorders characterized by lapses of consciousness	No	No	West Nile virus (acute infection, IgM+)	No	No	Viral hemorrhagic fever	No	No	Streptococcus pneumoniae, invasive (sensitive and resistant) (A)	No	No	Tetanus	No	No
									Viral hemorrhagic fevers	No	No	Pesticide-related illnees or injury (known or suspected cases)	No	No	Yellow fever	No	No	West Nile virus infection	No	No	Syphilis (congenital) (T) (S)	No	No	Trichinellosis (trichinosis)	No	No
									West Nile virus	No	No	cancer, including benign and borderline brain tumors (except (1) basal and squamous skin cancer unless occurring on genitalia, and (2) carcinoma in-situ and CIN III of the Cervix)	Yes	Yes	Yersiniosis	No	No	Yellow fever	No	No	Syphilis (S)	No	No	Tuberculosis (TB)	No	No
									Yellow fever	No	No				Zika virus	No	No	Zika virus infection	No	No	Tetanus (T)	No	No	Tularemia	No	No
									Yersinia enterocolitica	No	No										Toxic Shock Syndrome (Streptococcal or Staphylococcal)	No	No	Typhoid fever (Salmonella serotype Typhi)	No	No
									Zika virus	No	No										Toxoplasmosis	No	Yes	Typhus fever, epidemic	No	No
																					Trichinellosis	No	No	Vaccinia disease	No	No
																					Tuberculosis (T)	No	No	Varicella (chickenpox)	No	No
																					Tularemia (T)	No	No	Venezuelan equine encephalitis	No	No
																					Typhoid Fever (T)	No	No	Vibriosis	No	No
																					Typhus Fever (endemic flea borne, louse borne, tick borne)	No	No	Viral hemorrhagic fevers	No	No
																					Vaccine Adverse Reactions	No	No	West Nile virus disease	No	No
																					Vibrio, non-cholera	No	No	Yellow fever	No	No
																					Viral Hemorrhagic Fevers such as Ebola, Marburg, Lassa (T)	No	No	Zika fever	No	No
																					Waterborne Disease Outbreaks (T)	No	No
																					Yellow Fever (T)	No	No
																					Yersiniosis	No	No
																					Zika Virus Disease	No	No
[truncated: 112 more columns]

## Sheet: National Notifiable Conditions
Condition on NNDSS Current and Historical Conditions, N=238 (as viewed on 2020.06.08)	On NHGRI List? (Yes or No)	On GHR List? (Yes or No)	National Notifiable Time Period	Case Definition
Acanthamoeba disease (excluding keratitis)	No	No
Acanthamoeba keratitis	No	No
Acquired immunodeficiency syndrome	No	No
Acute Flaccid Myelitis (AFM)	No	No
AFM	No	No
AIDS	No	No
AIDS/HIV	No	No
Amebiasis	No	No
Anaplasma phagocytophilum infection	No	No
Anthrax	No	No
Arboviral diseases, neuroinvasive and non-neuroinvasive	No	No
Arboviral encephalitis	No	No
Arboviral encephalitis or meningitis	No	No
Babesiosis	No	No
Balamuthia mandrillaris disease	No	No
Blastomycosis	No	No
Botulism	No	No
Botulism, foodborne	No	No
Botulism, infant	No	No
Botulism, other	No	No
Botulism, wound	No	No
Brucellosis	No	No
California serogroup encephalitis	No	No
California serogroup encephalitis/meningitis	No	No
California serogroup virus diseases	No	No
Campylobacteriosis	No	No
Cancer	Yes	Yes	2010 to present	2010 case definition https://wwwn.cdc.gov/nndss/conditions/cancer/case-definition/2010/
Candida auris	No	No
Candida auris, clinical	No	No
Candida auris, colonization/screening	No	No
Candida auris, screening/surveillance	No	No
Carbapenemase Producing Carbapenem-Resistant Enterobacteriaceae (CP-CRE)	No	No
Carbon monoxide poisoning	No	No
Chancroid	No	No
Chickenpox	No	No
Chikungunya virus disease	No	No
Chlamydia trachomatis infection	No	No
Chlamydia trachomatis, genital infections	No	No
Cholera	No	No
Coccidioidomycosis	No	No
Congenital syphilis	No	No
Coronavirus Disease 2019 (COVID-19)	No	No
CP-CRE, Enterobacter spp.	No	No
CP-CRE, Escherichia coli (E. coli)	No	No
CP-CRE, Klebsiella spp.	No	No
Crimean-Congo hemorrhagic fever virus	No	No
CRS	No	No
Cryptococcus gattii infection	No	No
Cryptosporidiosis	No	No
Cyclosporiasis	No	No
Dengue	No	No
Dengue fever	No	No
Dengue hemorrhagic fever	No	No
Dengue shock syndrome	No	No
Dengue virus infections	No	No
Dengue-like illness	No	No
DF	No	No
DHF	No	No
Diphtheria	No	No
DRSP	No	No
DSS	No	No
E. coli O157:H7	No	No
Eastern equine encephalitis	No	No
Eastern equine encephalitis virus disease	No	No
Eastern equine encephalitis/meningitis	No	No
Ebola virus	No	No
EHEC	No	No
Ehrlichia chaffeensis infection	No	No
Ehrlichia ewingii infection	No	No
Ehrlichiosis	No	No
Ehrlichiosis and anaplasmosis	No	No
Encephalitis	No	Yes	1926 to 1994	1990 case definition https://wwwn.cdc.gov/nndss/conditions/encephalitis/case-definition/1990/	Cree encephalitis, see Aicardi-Goutières syndrome; acute necrotizing encephalitis, see Acute necrotizing encephalopathy type 1
Encephalitis, arboviral	No	No
Encephalitis, postinfectious (or parainfectious)	No	No
Encephalitis, primary	No	No
Enterohemorrhagic Escherichia coli	No	No
Escherichia coli O157:H7	No	No
Foodborne Disease Outbreak	No	No
Free-living amebae infections	No	No
GAS	No	No
Genital herpes	No	No
Genital warts	No	No
German measles	No	No
Giardiasis	No	No
Gonorrhea	No	No
Granuloma inguinale	No	No
Haemophilus influenzae, invasive disease	No	No
Hansen's disease	No	Yes	1970 to present	2013 Case definition https://wwwn.cdc.gov/nndss/conditions/hansens-disease/case-definition/2013/
Hantavirus infection, non-Hantavirus pulmonary syndrome	No	No
Hantavirus pulmonary syndrome	No	No
Hemolytic uremic syndrome, post-diarrheal	No	No
Hepatitis A, acute	No	No
Hepatitis B, acute	No	No
Hepatitis B, chronic	No	No
Hepatitis B, perinatal virus infection	No	No
Hepatitis C, acute	No	No
Hepatitis C, chronic	No	No
Hepatitis C, Perinatal Infection	No	No
Hepatitis, viral, acute	No	No
HGE	No	No
Histoplasmosis	No	No
HIV infection (AIDS has been reclassified as HIV Stage III)	No	No
HME	No	No
HPS	No	No		Note: HPS in GHR list means a different disease
Human granulocytic ehrlichiosis	No	No
Human monocytic ehrlichiosis	No	No
HUS	No	Yes	1995 to present	1996 case definition https://wwwn.cdc.gov/nndss/conditions/hemolytic-uremic-syndrome-post-diarrheal/case-definition/1996/	HUS = Hemolytic Uremic Syndrome, post-diarrheal; C501, C5210, C5199, C5290
Influenza-associated hospitalizations	No	No
Influenza-associated pediatric mortality	No	No
Invasive pneumococcal disease	No	No
IPD	No	No
Kawasaki syndrome	Yes	Yes	No year provided	1990 case definition https://wwwn.cdc.gov/nndss/conditions/kawasaki-syndrome/case-definition/1990/
Lassa virus	No	No
Latent TB Infection (TB Infection)	No	No
Lead, elevated blood levels	No	No
Lead, elevated blood levels, adult (≥16 Years)	No	No
Lead, elevated blood levels, children (<16 Years)	No	No
Legionellosis	No	No
Leprosy	No	Yes	1970 to present	2013 case definition https://wwwn.cdc.gov/nndss/conditions/hansens-disease/case-definition/2013/
Leptospirosis	No	No
Listeriosis	No	No
Lujo virus	No	No
Lyme disease	No	Yes	1991 to present	2017 case definition https://wwwn.cdc.gov/nndss/conditions/lyme-disease/case-definition/2017/
Lymphogranuloma venereum	No	No
Malaria	No	No
Marburg virus	No	No
Measles	No	No
Melioidosis	No	No
Meningitis, aseptic	No	No
Meningitis, other bacterial	No	No
Meningococcal disease	No	No
MPC	No	No
Mucopurulent cervicitis	No	No
Mumps	No	No
Naegleria fowleri causing primary amebic meningoencephalitis (PAM)	No	No
Neurosyphilis	No	No
New World arenavirus – Guanarito virus	No	No
New World arenavirus – Junin virus	No	No
New World arenavirus – Machupo virus	No	No
New World arenavirus – Sabia virus	No	No
NGU	No	No
Nongonococcal urethritis	No	No
Novel influenza A virus infections	No	No
Ornithosis	No	No
Other or unspecified human ehrlichiosis	No	No
Pelvic inflammatory disease	No	No
Pertussis	No	No
Pesticide-related illness and injury, acute	No	No
PID	No	No
Plague	No	No
Poliomyelitis, paralytic	No	No
Poliovirus infection, nonparalytic	No	No
Powassan encephalitis/meningitis	No	No
Powassan virus disease	No	No
Psittacosis	No	No
Q fever	No	No
Q fever, acute	No	No
Q fever, chronic	No	No
Rabies, animal	No	No
Rabies, human	No	No
Respiratory Syncytial Virus-Associated Mortality (RSV-Associated Mortality)	No	No
Reye syndrome	No	No
Rheumatic fever	No	No
RMSF	No	No
Rocky Mountain spotted fever	No	No
Rubella	No	No
Rubella, congenital syndrome	No	No
Rubeola	No	No
Salmonella Paratyphi infection (Salmonella enterica serotypes Paratyphi A, B [tartrate negative], and C [S. Paratyphi])	No	No
Salmonella Typhi infection (Salmonella enterica serotype Typhi)	No	No
Salmonellosis	No	No
SARS-CoV	No	No
Severe acute respiratory syndrome-associated coronavirus disease	No	No
Severe dengue	No	No
Shiga toxin-producing Escherichia coli	No	No
Shigellosis	No	No
Silicosis	No	No
Smallpox	No	No
Spinal cord injury	No	No
Spotted fever rickettsiosis	No	No
St. Louis encephalitis	No	No
St. Louis encephalitis virus disease	No	No
St. Louis encephalitis/meningitis	No	No
STEC	No	No
Streptococcal toxic shock syndrome	No	No
Streptococcus disease, invasive, Group A	No	No
Streptococcus pneumoniae, drug-resistant invasive disease	No	No
Streptococcus pneumoniae, invasive disease	No	No
Streptococcus pneumoniae, invasive disease (child, <5 years)	No	No
Streptococcus pneumoniae, invasive disease non-drug resistant (child, <5 years)	No	No
STSS	No	No
Syphilis	No	No
Syphilis, Congenital	No	No
Syphilis, early latent	No	No
Syphilis, early non-primary non-secondary	No	No
Syphilis, late latent	No	No
Syphilis, late with clinical manifestations (including late benign syphilis and cardiovascular syphilis)	No	No
Syphilis, late, with clinical manifestations other than neurosyphilis	No	No
Syphilis, latent	No	No
Syphilis, latent unknown duration	No	No
Syphilis, primary	No	No
Syphilis, secondary	No	No
Syphilis, unknown duration or late	No	No
Syphilitic stillbirth	No	No
TB	No	No
Tetanus	No	No
Toxic shock syndrome (other than streptococcal)	No	No
Trichinellosis	No	No
Trichinosis	No	No
TSS	No	No
Tuberculosis	No	No
Tularemia	No	No
Typhoid fever	No	No
Undetermined human ehrlichiosis/anaplasmosis	No	No
Valley fever	No	No
Vancomycin-intermediate Staphylococcus aureus and Vancomycin-resistant Staphylococcus aureus	No	No
Varicella	No	No
Varicella deaths	No	No
Variola	No	No
VHF	No	No
Vibriosis	No	No
Viral hemorrhagic fever	No	No
Viral meningitis	No	No
VISA/VRSA	No	No
Waterborne Disease Outbreak	No	No
West Nile encephalitis/meningitis	No	No
West Nile virus disease	No	No
Western equine encephalitis	No	No
Western equine encephalitis virus disease	No	No
Western equine encephalitis/meningitis	No	No
Whooping cough	No	No
Yellow fever	No	No
Zika virus disease and Zika virus infection	No	No
Zika virus disease, congenital	No	No
Zika virus disease, non-congenital	No	No
Zika virus infection, congenital	No	No
Zika virus infection, non-congenital	No	No

## Sheet: Summary
State	Number of Reportable Conditions	Number of Reportable Conditions on NHGRI list	Number of Reportable Conditions on GHR List	"Genetic" Conditions that are Reportable (per NHGRI and/or GHR appearance)	Caveats	Is any form of Cancer a Reportable Condition?
Alabama	67	0	2	Leprosy; Lyme disease		No
Alaska	77	0	3	Leprosy; Lyme disease; and Prion diseases, including Creutzfeldt-Jakob disease (CJD)		No
Arizona	67	0	2	Leprosy; Lyme disease		No
Arkansas	91	0	2	Leprosy; Lyme disease		No
California	88	1	4	Encephalitis; Leprosy; Lyme disease; and Cancer		Yes
Colorado	89	0	3	Encephalitis; Leprosy; and Lyme disease		No
Connecticut	89	0	2	Leprosy; Lyme disease		No
Delaware	103	0	5	Encephalitis; Leprosy; Kawasaki syndrome; Lyme disease; and Toxoplasmosis		No
Florida	99	1	4	Cancer; Congenital anomalies		Yes
Georgia	78	0	2	Listeriosis; Malaria		No
Hawaii	76	0	1	Leprosy		No
Idaho	72	2	5	Cancer; Leprosy; Lyme disease; Newborn screening abnormal findings: Biotinidase deficiency, Congenital hypothyroidism, Galactosemia , Maple syrup urine disease, Phenylketonuria	See note in cell AI41 of State Reportable Conditions	Yes
Illinois	82	0	1	Lyme disease		No
Indiana	86	0	2	Leprosy; Lyme disease		No
Iowa	48	0	2	Leprosy; Lyme disease		No
Kansas	59	0	2	Listeriosis; Malaria		No
Kentucky	79	0	2	Leprosy; Lyme disease		No
Louisiana	86	4	9	Cancer; Congenital hypothyroidism; Galactosemia; Leprosy; Hemophilia; Lyme disease; PKU; Sickle Cell Disease (newborns)	See note in cell BA64 of State Reportable Conditions	Yes
Maine	72	0	1	Lyme disease		No
Maryland	98	0	3	Kawasaki syndrome; Leprosy; Lyme disease		No
Massachusetts	100	0	2	Leprosy; Lyme disease		No
Michigan	76	0	4	Guillain-Barre syndrome; Kawasaki syndrome; Leprosy; Lyme disease		No
Minnesota	115	0	3	Kawasaki syndrome; Leprosy; Lyme disease		No
Mississippi	83	0	2	Leprosy; Lyme disease		No
Missouri	133	0	3	Leprosy; Lyme disease; and Stevens-Johnson syndrome		No
Montana	71	0	2	Leprosy; Lyme disease		No
Nebraska	137	0	4	Kawasaki syndrome; Leprosy; Lyme disease; and Transmissible spongiform encephalopathies		No
Nevada	79	0	2	Leprosy; Lyme disease		No
New Hampshire	62	0	2	Leprosy; Lyme disease		No
New Jersey	87	0	2	Leprosy; Lyme disease		No
New Mexico	94	0	2	Leprosy; Lyme disease		No
New York	107	0	2	Lyme disease; Pulmonary Fibrosis		No
North Carolina	84	0	2	Leprosy; Lyme disease		No
North Dakota	85	0	2	Lyme disease; Trichinosis		No
Ohio	87	0	2	Leprosy; Lyme disease		No
Oklahoma	71	0	1	Lyme disease		No
Oregon	82	0	1	Lyme disease		No
Pennsyvlania	75	2	4	Cancer; Guillain-Barre syndrome; Leprosy; Lyme disease; PKU	See note in cell DI52 in State Reportable Conditions	Yes
Rhode Island	99	0	3	Leprosy; Lyme disease; and Transmissible spongiform encephalopathies (including Creutzfeldt Jakob Disease)		No
South Carolina	87	0	3	Leprosy; Lyme disease		No
South Dakota	66	0	2	Leprosy; Lyme disease		No
Tennessee	121	0	3	Leprosy; Lyme disease	Note: Leprosy is double counted due to listing both as Hansen disease and Lyme disease.	No
Texas	87	1	3	Cancer; Leprosy; Lyme disease		Yes
Utah	74	0	3	Leprosy; Lyme disease; and Transmissible spongiform encephalopathies (prion diseases), including Creutzfeldt-Jakob disease		No
Vermont	87	0	2	Guillain-Barre syndrome; Lyme disease		No
Virginia	78	0	2	Leprosy; Lyme disease		No
Washington	104	0	2	Lyme disease; prion disease, human (CJD)		No
West Virginia	95	1	2	Cancer; Lyme disease		Yes
Wisconsin	93	0	3	Kawasaki syndrome; Leprosy; Lyme disease		No
Wyoming	90	1	3	Cancer; Leprosy; Lyme disease		Yes
District of Columbia	91	0	1	Lyme disease		No
American Samoa	32	0	3	Leprosy (three types: lepromatous, tuberculoid, and other)	Note: Leprosy is counted three times due to the three separate listings by type	No
Guam	73	0	3	Kawasaki syndrome; Leprosy; Lyme disease		No
U.S. Virgin Islands	62	0	2	Leprosy; Lyme disease		No

## Sheet: Additional Notes for Table 2  
State	Has a Generic Genetic Privacy Statute	Allows Disclosure of Reported Disease Information to At-Risk Relatives/Individuals Only with Authorization From the Primary Person	Allows Disclosure of Reported Disease Information to At-Risk Relatives/Individuals Without Authorization From the Primary Person	Allows Disclosure of Reported Disease Information to Blood Relatives Without Authorization From the Primary Person	Disclosure Is Up To The Discertion of the Primary Physicain	Citation
Alabama								Legend:
Alaska	X	X				Alaska Stat. Ann. § 18.13.010 (West)		X = Exists
Arizona	X	X			X	Ariz. Rev. Stat. Ann. § 12-2802		U = Exists Under Certain Conditions
Arkansas	X	X				Ark. Code Ann. § 16-43-1101 (West)
California	X	X				Cal. Civ. Code § 56.181 (West)
Colorado	X	X	U			Colo. Rev. Stat. Ann. § 25-1-122 (West)
Connecticut
Delaware	X	X		U		Del. Code Ann. tit. 16, § 1205 (West)
Florida	X	X				Fla. Stat. Ann. § 760.40 (West)
Georgia	X	X				Ga. Code Ann. § 33-54-3 (West)
Hawaii	X	X				Haw. Rev. Stat. Ann. § 432:1-607 (West)
Idaho
Illinois	X	X	U		U	410 Ill. Comp. Stat. Ann. 513/15
Indiana
Iowa
Kansas
Kentucky
Louisiana
Maine	X	X			X	Me. Rev. Stat. tit. 22, § 1711-C
Maryland	X	X				Md. Code Ann., Ins. § 27-909 (West)
Massachusetts	X	X				Mass. Gen. Laws Ann. ch. 111, § 70G (West)
Michigan	X	X			U	Mich. Comp. Laws Ann. § 333.17020 (West)
Minnesota	X	X				MINN. STAT. ANN. § 13.386(3) (West 2012)
Mississippi
Missouri		X				Mo. Ann. Stat. § 375.1309 (West)
Montana
Nebraska	X	X			U	Neb. Rev. Stat. Ann. § 71-551 (West)
Nevada	X	X				Nev. Rev. Stat. Ann. § 629.161 (West)
New Hampshire	X	X				N.H. REV. STAT. ANN. § 141-H:2 (2012)
New Jersey	X	X				NJ Rev Stat § 10:5-44 (2019)
New Mexico	X	X				N.M. Stat. Ann. § 24-21-3 (West)
New York	X	X				N.Y. Civ. Rights Law § 79-l (McKinney)
North Carolina
North Dakota
Ohio
Oklahoma		X				Okla. Stat. Ann. tit. 36, § 3614.3 (West)
Oregon	X	X			U	OR. REV. STAT. ANN. § 192.531(1) (West 2009)
Pennsylvania
Rhode Island	X	X				27 R.I. Gen. Laws Ann. § 27-41-53 (West)
South Carolina	X	X				S.C. Code Ann. § 38-93-40
South Dakota	X	X				S.D. CODIFIED LAWS § 34-14-22 (2013)
Tennessee
Texas		X		U		Tex. Labor Code Ann. § 21.4031 (West) Tex. Labor Code Ann. § 21.403 (West)
Utah	X	X				Utah Code Ann. § 13-60-202 (West)
Vermont	X	X				Vt. Stat. Ann. tit. 18, § 9332 (West)
Virginia
Washington	X	X			U	Wash. Rev. Code Ann. § 70.02.030 (West)
West Virginia
Wisconsin
Wyoming	X	X				Wyo. Stat. Ann. § 35-32-102 (West)
